# Supplementary material for: Copper resource trade resilience under the belt and road initiative: Who leads, who lags?
Source: iScience. 2026 Jun 24;29(7):116493. doi: 10.1016/j.isci.2026.116493 (PMC13320558; doi:10.1016/j.isci.2026.116493)
Supplement: Table S1. Abbreviations of the 63 Countries Along the Belt and Road [file mmc1.xlsx]

## Sheet: Table S1
Table S1. Abbreviations of the 63 Countries Along the Belt and Road
No	Country	Code(Abbreviation)
1	Albania	ALB
2	United Arab Emirates	ARE
3	Armenia	ARM
4	Azerbaijan	AZE
5	Bangladesh	BGD
6	Bulgaria	BGR
7	Bahrain	BHR
8	Bosnia Herzegovina	BIH
9	Belarus	BLR
10	Brunei Darussalam	BRN
11	Bhutan	BTN
12	China	CHN
13	Czechia	CZE
14	Egypt	EGY
15	Estonia	EST
16	Georgia	GEO
17	Greece	GRC
18	Croatia	HRV
19	Hungary	HUN
20	Indonesia	IDN
21	India	IND
22	Iran	IRN
23	Iraq	IRQ
24	Israel	ISR
25	Jordan	JOR
26	Kazakhstan	KAZ
27	Kyrgyzstan	KGZ
28	Cambodia	KHM
29	Kuwait	KWT
30	Lao People’s Dem. Rep.	LAO
31	Lebanon	LBN
32	Sri Lanka	LKA
33	Lithuania	LTU
34	Latvia	LVA
35	Rep. of Moldova	MDA
36	Maldives	MDV
37	Myanmar	MMR
38	Montenegro	MNE
39	Mongolia	MNG
40	Malaysia	MYS
41	Nepal	NPL
42	Oman	OMN
43	Pakistan	PAK
44	Philippines	PHL
45	Poland	POL
46	Qatar	QAT
47	Romania	ROU
48	Russian Federation	RUS
49	Saudi Arabia	SAU
50	Singapore	SGP
51	Serbia	SRB
52	Slovakia	SVK
53	Slovenia	SVN
54	Syria	SYR
55	Thailand	THA
56	Tajikistan	TJK
57	Turkmenistan	TKM
58	Timor-Leste	TLS
59	Türkiye	TUR
60	Ukraine	UKR
61	Uzbekistan	UZB
62	Vietnam	VNM
63	Yemen	YEM
