# Supplementary material for: Copper resource trade resilience under the belt and road initiative: Who leads, who lags?
Source: iScience. 2026 Jun 24;29(7):116493. doi: 10.1016/j.isci.2026.116493 (PMC13320558; doi:10.1016/j.isci.2026.116493)
Supplement: Table S2. Scores of Copper Resource Trade Resilience Indicators for 63 Countries Along the Belt and Road From 2004 to 2023 [file mmc2.xlsx]

## Sheet: Table S2
Table. S2. Scores of Copper Resource Trade Resilience Indicators for 63 Countries Along the Belt and Road From 2004 to 2023
Country	Code	Year	Supply Chain Diversification Index score	Resource Production Volume score	Government Efficiency Index score	Policy Consistency Index score	Government Transparency Index score	Current Account Balance as a Percentage of GDP score	Degree of Participation in International Agreements score	Technology Patent Investment Intensity score	Product Technological Complexity Index score	Market Expansion Capability Index score	Resilience
Albania	ALB	2004	0.0839843	7.2066e-05	0.0291044	0.0383662	0.0242759	0.00295306	0	0.00215205	0.00066118	0.00503412	0.186603
Albania	ALB	2005	0.0841888	0.000190382	0.0248145	0.0345805	0.0222541	0.00273632	0	0.00173709	0.00121581	0.00335608	0.175074
Albania	ALB	2006	0.0886059	0.00012797	0.0265338	0.0390567	0.0227671	0.00289888	0.00270548	0.00183578	0.00150169	0.00167804	0.187711
Albania	ALB	2007	0.0930076	0.000267612	0.0288162	0.0423082	0.0246551	0.00263473	0.00541096	0.00118305	0.00157961	0.00503412	0.204897
Albania	ALB	2008	0.0836466	0.000407818	0.0297197	0.0441388	0.0269523	0.00228253	0.00811645	0.00222695	0.00185908	0.00503412	0.204384
Albania	ALB	2009	0.0733936	0.00029186	0.0313748	0.0459813	0.0283059	0.00230962	0.00811645	0.00152412	0.00201629	0.00251706	0.195831
Albania	ALB	2010	0.0885475	0.000299941	0.0310246	0.0458363	0.0286142	0.00258732	0.0108219	0.00259142	0.00194993	0.000839021	0.213112
Albania	ALB	2011	0.0834916	0.000491558	0.0321756	0.0467362	0.0247713	0.00247895	0.0108219	0.00283408	0.00237349	0.00251706	0.208692
Albania	ALB	2012	0.0837989	0.000638835	0.0311814	0.0459643	0.0230339	0.00266182	0.0108219	0.00283545	0.00226101	0.00335608	0.206554
Albania	ALB	2013	0.0880953	0.000571033	0.0303543	0.046207	0.0236517	0.00272278	0.0108219	0.00289657	0.00229433	0.00335608	0.210971
Albania	ALB	2014	0.0714098	0.000393224	0.0344457	0.0466486	0.0273732	0.00262118	0.0108219	0.00338683	0.000677783	0.000839021	0.198617
Albania	ALB	2015	0.0903378	0.000236406	0.0355977	0.0447881	0.0283088	0.00277019	0.0108219	0.00296359	0.00192922	0.000839021	0.218593
Albania	ALB	2016	0.0858816	2.44715e-05	0.0356202	0.0450077	0.029952	0.00283792	0.0108219	0.00337588	0.00127797	0.000839021	0.215639
Albania	ALB	2017	0.0584601	0	0.0366549	0.0456114	0.0297485	0.00284469	0.0108219	0.00921494	0.00355659	0.0486632	0.245576
Albania	ALB	2018	0.041991	0.00029197	0.0363864	0.0462411	0.028289	0.0028921	0.0108219	0.00952329	0.00368492	0.0587315	0.238853
Albania	ALB	2019	0.0663642	0.000398612	0.034259	0.0465249	0.0278767	0.00283792	0.0108219	0.00353776	0.00151028	0.000839021	0.19497
Albania	ALB	2020	0.0588021	0.000344618	0.0328765	0.0456355	0.0276675	0.00276341	0.0135274	0.00322015	0.0026301	0.000839021	0.188306
Albania	ALB	2021	0.0656779	0.00057631	0.034651	0.0448169	0.0275853	0.00283115	0.0135274	0.00906327	0.00468669	0.0536973	0.257113
Albania	ALB	2022	0.0370553	0.000662182	0.0361483	0.0445239	0.0314014	0.00295306	0.0135274	0.00872543	0.00522976	0.0738338	0.254061
Albania	ALB	2023	0.0857779	0.000171262	0.0389234	0.0447475	0.033117	0.0032714	0.0135274	0.00566149	0.00474952	0.000839021	0.230786
Armenia	ARM	2004	0.0858386	0.00198689	0.0334255	0.0436344	0.0247338	0.00320366	0.0162329	0.00383431	0.00154708	0.00755119	0.221988
Armenia	ARM	2005	0.0957426	0.00184096	0.0330645	0.043276	0.0251878	0.00318335	0.0162329	0.00385031	0.00116992	0.00587315	0.229421
Armenia	ARM	2006	0.0928821	0.0020127	0.031292	0.0468846	0.0255066	0.00319012	0.0162329	0.00358302	0.00162589	0.00839021	0.2316
Armenia	ARM	2007	0.0659678	0.00197892	0.0294986	0.0454613	0.0237755	0.00285146	0.0162329	0.00312028	0.00199947	0.0151024	0.205988
Armenia	ARM	2008	0.0768798	0.0021052	0.0325364	0.0470375	0.0245315	0.0023909	0.0162329	0.00332906	0.00239061	0.0109073	0.218341
Armenia	ARM	2009	0.0872831	0.00260799	0.0347864	0.0465495	0.0265854	0.00223511	0.0162329	0.00437297	0.00214957	0.00922923	0.232032
Armenia	ARM	2010	0.0824306	0.00348682	0.0326322	0.0464695	0.0249238	0.00243153	0.0162329	0.00359588	0.00266611	0.0109073	0.225777
Armenia	ARM	2011	0.0900675	0.00377138	0.0334737	0.0460788	0.0256121	0.00264827	0.0162329	0.00404685	0.00257928	0.0100682	0.234579
Armenia	ARM	2012	0.0659129	0.00459207	0.0347046	0.0476293	0.0273409	0.00267537	0.0189384	0.00355102	0.00300495	0.0100682	0.218418
Armenia	ARM	2013	0.0933661	0.00548818	0.0363535	0.0458701	0.0286387	0.00285824	0.0189384	0.00329424	0.0030399	0.0109073	0.248754
Armenia	ARM	2014	0.0872122	0.00571954	0.0313541	0.0445091	0.0278503	0.00282437	0.0189384	0.00359776	0.00312	0.00922923	0.234355
Armenia	ARM	2015	0.0803725	0.00807742	0.0302451	0.0450533	0.0268499	0.0031698	0.0270548	0.00373125	0.00262622	0.00922923	0.23641
Armenia	ARM	2016	0.0845705	0.0104674	0.0305316	0.045337	0.0257197	0.00328494	0.0297603	0.00346506	0.00304002	0.0100682	0.246245
Armenia	ARM	2017	0.0783612	0.0115449	0.0314402	0.0457496	0.0262341	0.00326462	0.0297603	0.00338396	0.00313431	0.0100682	0.242942
Armenia	ARM	2018	0.0902216	0.0085499	0.0326462	0.0479189	0.0313748	0.00286501	0.0324658	0.00277032	0.00312253	0.00839021	0.260325
Armenia	ARM	2019	0.0854167	0.0109862	0.0318201	0.0460018	0.0354921	0.00287178	0.0351713	0.00261001	0.00342248	0.0100682	0.263861
Armenia	ARM	2020	0.0851953	0.0101201	0.0306508	0.0459334	0.0405407	0.00308175	0.0351713	0.00309094	0.00271538	0.00671217	0.263212
Armenia	ARM	2021	0.0731426	0.00964392	0.0309837	0.0440352	0.0417185	0.00311562	0.0378767	0.00303808	0.00397707	0.00755119	0.255083
Armenia	ARM	2022	0.0894239	0.00742355	0.0304982	0.0413561	0.0412493	0.00337299	0.0378767	0.00309816	0.00466864	0.0117463	0.270714
Armenia	ARM	2023	0.0924703	0.0110456	0.0324444	0.0425405	0.0419379	0.00319689	0.0378767	0.00273584	0.00480293	0.0134243	0.282475
Azerbaijan	AZE	2004	0.0878753	0	0.0212787	0.0306697	0.0139537	0.0013343	0.0162329	0.00448873	0.00158049	0	0.177414
Azerbaijan	AZE	2005	0.0901531	0	0.0241379	0.0313882	0.0168512	0.00344072	0.0162329	0.00325941	0.00280601	0.000839021	0.189109
Azerbaijan	AZE	2006	0.0938827	0	0.0251898	0.0324032	0.0158713	0.00455151	0.0189384	0.00250193	0.00533916	0.00251706	0.201195
Azerbaijan	AZE	2007	0.0785606	0	0.023238	0.0334128	0.0151225	0.00520172	0.0189384	0.00247699	0.00491961	0.000839021	0.18271
Azerbaijan	AZE	2008	0.055904	0	0.0234815	0.035166	0.0144996	0.0056352	0.0189384	0.00240609	0.00447258	0.000839021	0.161342
Azerbaijan	AZE	2009	0.063425	0	0.0252892	0.0360717	0.0136544	0.00491048	0.0189384	0.00372717	0.00408714	0.00167804	0.171782
Azerbaijan	AZE	2010	0.0445134	2.0543e-05	0.0230773	0.0347257	0.0124962	0.00527623	0.0189384	0.00323651	0.00401997	0.00167804	0.147982
Azerbaijan	AZE	2011	0.070191	6.85877e-05	0.0236822	0.0348356	0.0136266	0.00511367	0.0189384	0.00311667	0.00275142	0.0041951	0.176519
Azerbaijan	AZE	2012	0.0712574	5.6352e-05	0.0234088	0.0330185	0.0148149	0.00480211	0.0189384	0.00317047	0.0030503	0.00251706	0.175034
Azerbaijan	AZE	2013	0.0792796	3.67073e-05	0.0284519	0.0341436	0.0186976	0.004477	0.0189384	0.00309863	0.00247146	0.00167804	0.191273
Azerbaijan	AZE	2014	0.0700514	8.80062e-05	0.0305161	0.0369282	0.0175217	0.00429413	0.0189384	0.00310004	0.00378979	0.00335608	0.188584
Azerbaijan	AZE	2015	0.0374794	0.000108773	0.0313323	0.0351119	0.0191082	0.00332558	0.0189384	0.00329675	0.00397422	0.00167804	0.154354
Azerbaijan	AZE	2016	0.0297903	0.000217884	0.0328131	0.0346713	0.0213649	0.00310884	0.0189384	0.00304655	0.00367552	0.00335608	0.150983
Azerbaijan	AZE	2017	0.0522488	0.000223496	0.0326343	0.0350831	0.0201479	0.00363037	0.0189384	0.00270632	0.00400488	0.0041951	0.173813
Azerbaijan	AZE	2018	0.036282	0.000184657	0.0330253	0.0361134	0.0213515	0.00421963	0.0189384	0.00269817	0.00372874	0.00503412	0.161576
Azerbaijan	AZE	2019	0.0386781	0.00024808	0.033278	0.0377199	0.0214317	0.00396902	0.0189384	0.00294867	0.0040087	0.00671217	0.167933
Azerbaijan	AZE	2020	0.0488343	0.000290848	0.0328744	0.035729	0.0162741	0.00331881	0.0189384	0.00332153	0.00345428	0.00671217	0.169748
Azerbaijan	AZE	2021	0.0634556	0.000297359	0.0383666	0.0405399	0.0214721	0.00437541	0.0189384	0.00307777	0.0049566	0.00671217	0.202192
Azerbaijan	AZE	2022	0.0440368	0.00028243	0.0345732	0.0398601	0.0171134	0.00537105	0.0189384	0.00218539	0.0054239	0.0041951	0.17198
Azerbaijan	AZE	2023	0.051433	0.000512053	0.0347008	0.0397631	0.0136231	0.00413158	0.0189384	0.00259291	0.00654127	0.00251706	0.174753
Bahrain	BHR	2004	0.0958302	0	0.0427991	0.0541684	0.0504819	0.00358973	0.00541096	0.00192943	0.00228984	0.000839021	0.257339
Bahrain	BHR	2005	0.0888978	0	0.0408112	0.0534024	0.0492714	0.00395548	0.00541096	0.00129273	0.00361267	0.000839021	0.247494
Bahrain	BHR	2006	0.0919532	0	0.0407527	0.0538104	0.0448679	0.00411803	0.00811645	0.0013118	0.0031004	0.00167804	0.249709
Bahrain	BHR	2007	0.0963559	0	0.0409065	0.0552719	0.0445834	0.00421963	0.00811645	0.00180796	0.00374163	0.00167804	0.256681
Bahrain	BHR	2008	0.0974278	0	0.040518	0.054321	0.0447249	0.00392161	0.00811645	0.00180851	0.00433206	0.00167804	0.256848
Bahrain	BHR	2009	0.0856009	0	0.0420025	0.0539923	0.0446978	0.00350845	0.00811645	0.00239938	0.00466277	0.00167804	0.246659
Bahrain	BHR	2010	0.0903568	0	0.0416299	0.0543354	0.0446685	0.00354909	0.00811645	0.00217566	0.00851292	0.000839021	0.254184
Bahrain	BHR	2011	0.0778399	0	0.0425611	0.0544149	0.0453612	0.00392161	0.00811645	0.00250863	0.0068474	0.000839021	0.24241
Bahrain	BHR	2012	0.0779631	0	0.04299	0.0538409	0.0488961	0.00390129	0.00811645	0.00271958	0.00760174	0.000839021	0.246868
Bahrain	BHR	2013	0.0810436	0	0.043576	0.0523873	0.0502372	0.00383356	0.0108219	0.00258006	0.00326837	0.000839021	0.248587
Bahrain	BHR	2014	0.0829793	0	0.0432871	0.0542023	0.0467866	0.00365069	0.0135274	0.00139622	0.00641746	0.0041951	0.256442
Bahrain	BHR	2015	0.0838676	0	0.0427825	0.0559688	0.0430344	0.00319689	0.0135274	0.00297916	0.00761101	0.000839021	0.253807
Bahrain	BHR	2016	0.0932107	0	0.0392555	0.0522735	0.0395457	0.00305466	0.0135274	0.00238378	0.00453388	0	0.247785
Bahrain	BHR	2017	0.0907639	0	0.0372225	0.0488167	0.0367562	0.00308852	0.0135274	0.00235528	0.00427645	0	0.236807
Bahrain	BHR	2018	0.0445677	0	0.0369685	0.0488923	0.0366388	0.00293274	0.0135274	0.00217955	0.0033958	0.000839021	0.189942
Bahrain	BHR	2019	0.0564271	0	0.0388396	0.050074	0.0397598	0.00321721	0.0135274	0.00236793	0.00781439	0.00167804	0.213705
Bahrain	BHR	2020	0.0595154	0	0.0410025	0.0526105	0.0385195	0.00273632	0.0135274	0.00234702	0.00586839	0.00167804	0.217805
Bahrain	BHR	2021	0.0688968	0	0.0453511	0.0565378	0.0438819	0.00378615	0.0135274	0.00326811	0.00613919	0.00251706	0.243905
Bahrain	BHR	2022	0.0650893	0	0.0447154	0.0589267	0.0437698	0.00434154	0.0135274	0.003698	0.00819067	0.00503412	0.247293
Bahrain	BHR	2023	0.0286644	0	0.0455716	0.0608326	0.0446339	0.00375228	0.0135274	0.00433167	0.00765707	0.00251706	0.211488
Bangladesh	BGD	2004	0.0871775	0	0.0212919	0.0208185	0.00455317	0.00336622	0.0135274	0.00403904	0.00343966	0.000839021	0.159052
Bangladesh	BGD	2005	0.08664	0	0.0214994	0.0224902	0.00885838	0.00330526	0.0135274	0.00385579	0.00275452	0.000839021	0.16377
Bangladesh	BGD	2006	0.0846552	0	0.0226948	0.0238432	0.00803378	0.00340008	0.0162329	0.00384123	0.00518183	0	0.167883
Bangladesh	BGD	2007	0.0900977	0	0.0246485	0.024773	0.0166091	0.0034204	0.0162329	0.00515085	0.00127012	0.00167804	0.183881
Bangladesh	BGD	2008	0.0817085	0	0.0241888	0.0254591	0.0169806	0.00337299	0.0162329	0.00471928	0.00275908	0.000839021	0.17626
Bangladesh	BGD	2009	0.0797169	0	0.0232301	0.0263144	0.0163379	0.00346781	0.0162329	0.00432369	0.00296538	0.000839021	0.173428
Bangladesh	BGD	2010	0.0889544	0	0.023961	0.0264697	0.016816	0.00350845	0.0162329	0.00364891	0.00227168	0	0.181863
Bangladesh	BGD	2011	0.0946696	0	0.0236864	0.027189	0.015838	0.00325785	0.0189384	0.0036837	0.00169877	0.00167804	0.19064
Bangladesh	BGD	2012	0.0911862	0	0.0231561	0.0246611	0.021275	0.00333235	0.0189384	0.00422635	0.00234286	0	0.189118
Bangladesh	BGD	2013	0.0937829	0	0.0233042	0.0252919	0.0204316	0.00344072	0.0189384	0.00428769	0.00452475	0.00251706	0.196519
Bangladesh	BGD	2014	0.0872074	0	0.0236425	0.0247376	0.0204623	0.00340008	0.0189384	0.00372697	0.00333638	0.000839021	0.186291
Bangladesh	BGD	2015	0.0966845	0	0.023986	0.0253576	0.0215447	0.00343395	0.0189384	0.00325404	0.00280893	0.00167804	0.197686
Bangladesh	BGD	2016	0.0854418	0	0.0246736	0.0272911	0.0205772	0.00346104	0.0189384	0.00313232	0.00294056	0.000839021	0.187295
Bangladesh	BGD	2017	0.0865297	0	0.0239859	0.0270527	0.0212302	0.00331881	0.0189384	0.00262656	0.00322789	0.000839021	0.187749
Bangladesh	BGD	2018	0.0831318	0	0.023833	0.026619	0.0196897	0.00314948	0.0189384	0.00210939	0.00413643	0.000839021	0.182446
Bangladesh	BGD	2019	0.0847284	0	0.0239632	0.0250561	0.0176486	0.00326462	0.0189384	0.0021345	0.00436175	0.000839021	0.180934
Bangladesh	BGD	2020	0.0834174	0	0.0235767	0.0256066	0.0179534	0.00325108	0.0189384	0.00212664	0.00433174	0.000839021	0.180041
Bangladesh	BGD	2021	0.0795625	0	0.0254555	0.0266693	0.0183419	0.00327817	0.0189384	0.00209079	0.00449146	0.000839021	0.179667
Bangladesh	BGD	2022	0.0677311	0	0.023817	0.0252258	0.0163266	0.00308175	0.0189384	0.0018242	0.00453576	0.000839021	0.16232
Bangladesh	BGD	2023	0.0791404	0	0.0248004	0.0254656	0.0153078	0.00317657	0.0189384	0.00177414	0.00454335	0.000839021	0.173986
Belarus	BLR	2004	0.0940371	0	0.0171707	0.020562	0.0234728	0.00301402	0	0.00965384	0.00160459	0.041951	0.211466
Belarus	BLR	2005	0.0930172	0	0.0182716	0.0160962	0.0242872	0.00345427	0	0.0104527	0.00283824	0.0444681	0.212885
Belarus	BLR	2006	0.0814433	0	0.0172582	0.0133564	0.0286537	0.00310884	0.00270548	0.0101724	0.00200586	0.0436291	0.202333
Belarus	BLR	2007	0.0894003	0	0.0179072	0.0164397	0.0276525	0.0029192	0.00270548	0.0148999	0.00281598	0.041112	0.215852
Belarus	BLR	2008	0.00892718	0	0.0178202	0.0195597	0.027995	0.0028176	0.00270548	0.0114402	0.00502135	0.038595	0.134882
Belarus	BLR	2009	0.00954215	0	0.0171675	0.0211537	0.0279247	0.00253313	0.00270548	0.00956098	0.00331313	0.041112	0.135013
Belarus	BLR	2010	0.0271399	0	0.0174656	0.0205985	0.026315	0.00237058	0.00270548	0.0103054	0.00303162	0.0570534	0.166986
Belarus	BLR	2011	0.022491	0	0.0174239	0.0181959	0.0266406	0.00279728	0.00270548	0.0104383	0.00335989	0.0662826	0.170335
Belarus	BLR	2012	0.0261522	0	0.020706	0.0208514	0.0302649	0.00316303	0.00541096	0.00994309	0.00394497	0.0679607	0.188397
Belarus	BLR	2013	0.0160445	0	0.0208565	0.0211109	0.0314665	0.00267537	0.00541096	0.0100353	0.00406893	0.0755119	0.187181
Belarus	BLR	2014	0.0390422	0	0.0278833	0.022176	0.0353126	0.00290565	0.00541096	0.00773841	0.00663544	0.078868	0.225973
Belarus	BLR	2015	0.013957	0	0.0279	0.0209874	0.0334919	0.00312916	0.0135274	0.0076523	0.00493823	0.080546	0.206129
Belarus	BLR	2016	0.00938636	0	0.0275319	0.022329	0.0355639	0.00312239	0.0162329	0.00766234	0.004496	0.080546	0.206871
Belarus	BLR	2017	0.011367	0	0.0298585	0.0264369	0.0351716	0.00323753	0.0162329	0.00897181	0.00541083	0.0906142	0.227301
Belarus	BLR	2018	0.0145636	0	0.0307492	0.0272225	0.0371078	0.00335267	0.0162329	0.00929055	0.00587137	0.0839021	0.228293
Belarus	BLR	2019	0.0136651	0	0.0325881	0.0297452	0.0407749	0.00322398	0.0189384	0.00886546	0.00567872	0.0830631	0.236543
Belarus	BLR	2020	0.0154625	0	0.0228294	0.0274944	0.0375888	0.00333235	0.0189384	0.00826437	0.00612303	0.0847411	0.224774
Belarus	BLR	2021	0.045653	0	0.0232093	0.0252023	0.0347813	0.00356941	0.0216439	0.00702203	0.0067226	0.00251706	0.170321
Belarus	BLR	2022	0.0185977	0	0.0225008	0.0180614	0.0275277	0.00358973	0.0216439	0.00734877	0.00590855	0.0562144	0.181393
Belarus	BLR	2023	0.0705003	0	0.0204193	0.0164935	0.0256015	0.00323076	0.0216439	0.0149409	0.00575331	0.0553754	0.233959
Bhutan	BTN	2004	0.0645045	0	0.0370502	0.0254472	0.0607939	0.00217416	0.00270548	0.0125047	0.00167601	0.00839021	0.215246
Bhutan	BTN	2005	0.0386503	0	0.0405791	0.0366144	0.0603087	0.00140203	0.00270548	0.0124969	0.000401018	0.000839021	0.193997
Bhutan	BTN	2006	0.00113412	0	0.0393534	0.0314406	0.0599226	0.00306143	0.00811645	0.012281	0.00762663	0	0.162936
Bhutan	BTN	2007	0.0530056	0	0.0405315	0.0290945	0.0615923	0.00388097	0.00811645	0.0121665	0.00219674	0.0192975	0.229882
Bhutan	BTN	2008	1.00858e-05	0	0.040098	0.0281053	0.0612227	0.00279728	0.00811645	0.0118501	0.00249588	0.0167804	0.171476
Bhutan	BTN	2009	5.78592e-06	0	0.0430647	0.0226662	0.0617854	0.00294629	0.00811645	0.012184	0.00232239	0	0.153091
Bhutan	BTN	2010	0	0	0.0442589	0.0211198	0.0618096	0.00192355	0.00811645	0.0121128	0.00173378	0	0.151075
Bhutan	BTN	2011	0.00119112	0	0.0454836	0.0212039	0.0599174	0.000927911	0.0108219	0.0120728	0.00273481	0	0.154354
Bhutan	BTN	2012	0.00667837	0	0.0432703	0.0222904	0.0621611	0.00199128	0.0108219	0.0120492	0.00252244	0.00503412	0.166819
Bhutan	BTN	2013	0.00769976	0	0.0414557	0.0224014	0.061217	0.00173391	0.0108219	0.0116747	0.00255768	0.00755119	0.167113
Bhutan	BTN	2014	0.0114222	0	0.0395635	0.0236798	0.0701085	0.00163231	0.0108219	0.0114853	0.00255084	0.00755119	0.178816
Bhutan	BTN	2015	0.0124918	0	0.0414532	0.0286456	0.0629624	0.00159845	0.0108219	0.0114685	0.00253296	0.00922923	0.181204
Bhutan	BTN	2016	0.0139798	0	0.0426192	0.029427	0.0652307	0.00136139	0.0108219	0.0113748	0.00516177	0.00839021	0.188367
Bhutan	BTN	2017	0.0180342	0	0.0435693	0.0356317	0.075073	0.00185582	0.0108219	0.0113538	0.00512472	0.00922923	0.210694
Bhutan	BTN	2018	0.0147385	0	0.0394215	0.0350025	0.076529	0.00217416	0.0108219	0.0112507	0.0043639	0.0109073	0.205209
Bhutan	BTN	2019	0.0191389	0	0.0389563	0.0353103	0.0761247	0.00205224	0.0108219	0.0112588	0.0042622	0.0117463	0.209672
Bhutan	BTN	2020	0.0181188	0	0.0397383	0.0358229	0.0771651	0.00235026	0.0108219	0.0112531	0.0043889	0.0117463	0.211406
Bhutan	BTN	2021	0.0224845	0	0.0457759	0.0344931	0.0746502	0.00259409	0.0108219	0.0113841	0.0025396	0.0109073	0.215651
Bhutan	BTN	2022	0.0211475	0	0.0435473	0.0349136	0.0748259	0.00144944	0.0108219	0.0113712	0.00247223	0.00922923	0.209778
Bhutan	BTN	2023	0.0210719	0	0.043622	0.0345752	0.0752017	0.00102273	0.0108219	0.0113798	0.00249424	0.00922923	0.209419
Bosnia Herzegovina	BIH	2004	0.0633423	0	0.0247403	0.0375295	0.0332866	0.00226221	0	5.88257e-05	0.00240738	0.00335608	0.166983
Bosnia Herzegovina	BIH	2005	0.0722651	0	0.023798	0.0314172	0.0353619	0.00220802	0	0.000232471	0.00200016	0.00251706	0.1698
Bosnia Herzegovina	BIH	2006	0.0648165	0	0.0257539	0.0333847	0.0338126	0.00281083	0	0.000118277	0.00388989	0.00251706	0.167104
Bosnia Herzegovina	BIH	2007	0.0712633	0	0.0223966	0.0366064	0.0321708	0.00270923	0.00270548	0.000204863	0.00367915	0.00587315	0.177609
Bosnia Herzegovina	BIH	2008	0.0399954	0	0.0261831	0.0385802	0.032472	0.00239767	0.00541096	9.83548e-05	0.0028906	0.00503412	0.153062
Bosnia Herzegovina	BIH	2009	0.0752214	0	0.024433	0.0397356	0.0320383	0.0029192	0.00541096	0.000139766	0.00184883	0.00335608	0.185103
Bosnia Herzegovina	BIH	2010	0.0753448	0	0.0241566	0.0395737	0.0330225	0.00294629	0.00541096	0.00123626	0.00291022	0.0041951	0.188796
Bosnia Herzegovina	BIH	2011	0.070591	0	0.0242191	0.040648	0.0332418	0.00270923	0.00541096	0.00244769	0.00237565	0.00335608	0.184999
Bosnia Herzegovina	BIH	2012	0.0688462	0	0.0284145	0.0405988	0.0336331	0.00277019	0.00541096	0.0039714	0.00258182	0.00671217	0.192939
Bosnia Herzegovina	BIH	2013	0.0765047	0	0.0287329	0.0403651	0.0350939	0.0029937	0.00541096	0.00484967	0.00305011	0.0041951	0.201196
Bosnia Herzegovina	BIH	2014	0.0815131	0	0.0278573	0.040955	0.0338431	0.00285146	0.00541096	0.00384466	0.00260285	0.00671217	0.205591
Bosnia Herzegovina	BIH	2015	0.0800728	0	0.0258808	0.0384105	0.0311825	0.00301402	0.00811645	0.00319808	0.00301471	0.00587315	0.198763
Bosnia Herzegovina	BIH	2016	0.0782847	0	0.0284525	0.0392267	0.0296263	0.00303434	0.00811645	0.00315636	0.00266809	0.00503412	0.1976
Bosnia Herzegovina	BIH	2017	0.0784954	0	0.0274563	0.0406695	0.0281037	0.00302756	0.00811645	0.00291212	0.00387388	0.00755119	0.200206
Bosnia Herzegovina	BIH	2018	0.0793514	0	0.0251945	0.0391846	0.0269305	0.00313593	0.00811645	0.00282099	0.00446769	0.00671217	0.195914
Bosnia Herzegovina	BIH	2019	0.0811677	0	0.024665	0.0394093	0.0260028	0.00317657	0.00811645	0.00278993	0.00396029	0.00503412	0.194322
Bosnia Herzegovina	BIH	2020	0.080428	0	0.0191647	0.0384567	0.0260967	0.00316303	0.00811645	0.00299761	0.00467085	0.00503412	0.188128
Bosnia Herzegovina	BIH	2021	0.0852451	0	0.0192024	0.0382314	0.0255779	0.00323076	0.0108219	0.00279824	0.00455879	0.00503412	0.194701
Bosnia Herzegovina	BIH	2022	0.0877439	0	0.0193247	0.0388966	0.025166	0.00306143	0.0108219	0.0027504	0.005073	0.0041951	0.197033
Bosnia Herzegovina	BIH	2023	0.100621	0	0.0207717	0.0391864	0.0274864	0.00316303	0.0108219	0.00475942	0.00500045	0.00587315	0.217683
Brunei Darussalam	BRN	2004	0.0711981	0	0.03854	0.062932	0.0495275	0.00558779	0.00270548	0.000389959	0.0028768	0.000839021	0.234597
Brunei Darussalam	BRN	2005	0.0701422	0	0.0440448	0.0578542	0.0460275	0.00593999	0.00270548	0.00220172	0.00399555	0.00251706	0.235429
Brunei Darussalam	BRN	2006	0.0706944	0	0.0480916	0.0583067	0.045178	0.00613641	0.00541096	0.00283284	0.00539662	0.00335608	0.245404
Brunei Darussalam	BRN	2007	0.0632937	0	0.0488624	0.0592005	0.0453468	0.00576389	0.00811645	0.00909253	0.00401001	0.00335608	0.247042
Brunei Darussalam	BRN	2008	0.0684466	0	0.0483049	0.0556124	0.05152	0.00629896	0.0108219	0.00507369	0.0030233	0.00251706	0.251619
Brunei Darussalam	BRN	2009	0.0601075	0	0.0487994	0.0609568	0.0628464	0.00561488	0.0162329	0.00969366	0.00431592	0.000839021	0.269406
Brunei Darussalam	BRN	2010	0.0510097	0	0.048543	0.061368	0.0599895	0.00583162	0.0216439	0.0103777	0.00366332	0	0.262427
Brunei Darussalam	BRN	2011	0.0724515	0	0.0484642	0.0620939	0.0599149	0.00570293	0.0216439	0.0112976	0.00502014	0.000839021	0.287428
Brunei Darussalam	BRN	2012	0.0534762	0	0.0476638	0.0620312	0.0527825	0.00537105	0.0216439	0.00410055	0.00436723	0.000839021	0.252275
Brunei Darussalam	BRN	2013	0.0484633	0	0.0480668	0.0611982	0.0550507	0.00476825	0.0216439	0.00484221	0.00450636	0	0.24854
Brunei Darussalam	BRN	2014	0.0649311	0	0.0512988	0.0591037	0.0525024	0.00543201	0.0216439	0.00958748	0.00684651	0	0.271346
Brunei Darussalam	BRN	2015	0.0755133	0	0.0504752	0.0565527	0.0527091	0.00448378	0.0216439	0.0102045	0.00501541	0.000839021	0.277437
Brunei Darussalam	BRN	2016	0.0173211	0	0.0508071	0.0520094	0.0526147	0.0042264	0.0216439	0.0128507	0.00453388	0	0.216007
Brunei Darussalam	BRN	2017	0.0701337	0	0.0516894	0.054188	0.0558773	0.00446346	0.0216439	0.0112209	0.00556443	0.000839021	0.27562
Brunei Darussalam	BRN	2018	0.0591385	0	0.053256	0.0537092	0.0577964	0.00382001	0.0243493	0.00416434	0.00604717	0.000839021	0.26312
Brunei Darussalam	BRN	2019	0.0625725	0	0.0542346	0.0527896	0.0579618	0.0037997	0.0270548	0.0114527	0.00488727	0	0.274753
Brunei Darussalam	BRN	2020	0.0461369	0	0.055791	0.0577598	0.0688018	0.00364391	0.0270548	0.0143938	0.00798644	0.000839021	0.282407
Brunei Darussalam	BRN	2021	0.035803	0	0.0561457	0.0592197	0.0680908	0.00411126	0.0297603	0.0137461	0.00819539	0	0.275072
Brunei Darussalam	BRN	2022	0.0824553	0	0.0563715	0.0606383	0.0671573	0.0046802	0.0297603	0.0160227	0.0131937	0.000839021	0.331118
Brunei Darussalam	BRN	2023	0.0958884	0	0.0560662	0.0590378	0.0694797	0.0042264	0.0297603	0.0182126	0.010064	0.00167804	0.344414
Bulgaria	BGR	2004	0.091262	0.00893538	0.0363599	0.0542613	0.0421593	0.00306143	0.0595206	0.00719536	0.00211385	0.0436291	0.348498
Bulgaria	BGR	2005	0.0949314	0.0126326	0.0371886	0.0533684	0.0410425	0.002716	0.0622261	0.00675349	0.00151161	0.0453071	0.357678
Bulgaria	BGR	2006	0.0941118	0.0138713	0.0332463	0.0526404	0.0381219	0.00231639	0.0649316	0.00674517	0.00199345	0.0612485	0.369227
Bulgaria	BGR	2007	0.0913327	0.013039	0.0333835	0.0531166	0.0353848	0.00173391	0.067637	0.0065549	0.0025802	0.0293657	0.334128
Bulgaria	BGR	2008	0.0946279	0.012033	0.0326165	0.0547279	0.0344139	0.00185582	0.0757535	0.00682596	0.00338897	0.0201365	0.33638
Bulgaria	BGR	2009	0.0936564	0.0124211	0.0362517	0.0540295	0.0354418	0.00279051	0.078459	0.00754861	0.00354475	0.0218145	0.345958
Bulgaria	BGR	2010	0.0965444	0.0126739	0.034214	0.0537747	0.0352667	0.00323753	0.0811645	0.00864178	0.0040018	0.0201365	0.349656
Bulgaria	BGR	2011	0.0755821	0.0128646	0.0341278	0.0515038	0.0345386	0.00337299	0.0838699	0.00811535	0.00387807	0.0234926	0.331346
Bulgaria	BGR	2012	0.0753982	0.0132745	0.0347642	0.0518978	0.0342632	0.00329849	0.0865754	0.00922671	0.00454093	0.0251706	0.33841
Bulgaria	BGR	2013	0.075372	0.0129259	0.0349899	0.0514433	0.0332147	0.00344072	0.0946919	0.00975956	0.00474649	0.0285267	0.349111
Bulgaria	BGR	2014	0.0731768	0.0121596	0.0335131	0.0520853	0.0337731	0.00343395	0.105514	0.0122022	0.00490228	0.0327218	0.363482
Bulgaria	BGR	2015	0.0808782	0.00805396	0.0349999	0.051961	0.0327958	0.00335267	0.105514	0.0146982	0.00424862	0.0360779	0.37258
Bulgaria	BGR	2016	0.0808199	0.00792207	0.0365101	0.054145	0.0347285	0.00356264	0.11363	0.0118839	0.00434778	0.0369169	0.384467
Bulgaria	BGR	2017	0.0778454	0.00819484	0.0366468	0.0533727	0.0361856	0.00357618	0.119041	0.0114163	0.00483041	0.0327218	0.383831
Bulgaria	BGR	2018	0.0837012	0.0078399	0.0368529	0.0524489	0.0363688	0.00341363	0.127158	0.0116334	0.00459176	0.0335608	0.397569
Bulgaria	BGR	2019	0.0891375	0.0079618	0.0377742	0.0511183	0.0365268	0.00348136	0.105514	0.0128659	0.00448395	0.0243316	0.373195
Bulgaria	BGR	2020	0.0963864	0.0078775	0.0319991	0.0498789	0.0333399	0.00335267	0.13798	0.0131307	0.004403	0.0276877	0.406035
Bulgaria	BGR	2021	0.098613	0.00744375	0.0326036	0.0493993	0.03479	0.00323753	0.140685	0.0119285	0.00564072	0.0276877	0.412029
Bulgaria	BGR	2022	0.0999306	0.00752098	0.031147	0.047388	0.0370465	0.00325785	0.140685	0.013739	0.00572221	0.0268487	0.413286
Bulgaria	BGR	2023	0.103027	0.00871378	0.0358887	0.0489363	0.0375091	0.00333235	0.140685	0.0149246	0.0069877	0.0352389	0.435244
Cambodia	KHM	2004	0.0670369	0	0.0216707	0.033587	0.0167196	0.00321721	0.00270548	0.00471349	0	0.00167804	0.151328
Cambodia	KHM	2005	0.0641348	0	0.0202608	0.0322201	0.0129847	0.00312239	0.00541096	0.00396771	0.00161937	0	0.143721
Cambodia	KHM	2006	0.0678659	0	0.0205744	0.0307476	0.0121572	0.00331203	0.00541096	0.0038189	0.00302671	0.000839021	0.147753
Cambodia	KHM	2007	0.05901	0	0.0215974	0.0329317	0.0146117	0.00325785	0.00541096	0.00441166	0.00341743	0	0.144649
Cambodia	KHM	2008	0.0537291	0	0.0202755	0.0334976	0.0125789	0.00297338	0.00811645	0.00342228	0.00295541	0	0.137549
Cambodia	KHM	2009	0.0584072	0	0.0208844	0.032894	0.0139444	0.00279728	0.0108219	0.00314261	0.00225873	0	0.145151
Cambodia	KHM	2010	0.0531065	0	0.0208488	0.0329771	0.0124141	0.00287178	0.0162329	0.00260431	0.00216261	0.000839021	0.144057
Cambodia	KHM	2011	0.0611096	0	0.0221915	0.0311877	0.0122641	0.0029192	0.0162329	0.00263827	0.00214763	0.000839021	0.15153
Cambodia	KHM	2012	0.0804853	0	0.0229464	0.0353899	0.0162152	0.0028921	0.0162329	0.00318237	0.00201913	0.000839021	0.180202
Cambodia	KHM	2013	0.0427371	0	0.0215649	0.0354379	0.0165912	0.00291242	0.0162329	0.0029497	0.00223818	0	0.140664
Cambodia	KHM	2014	0.0419161	0	0.0247772	0.0338855	0.0147137	0.00291242	0.0162329	0.0020647	0.00248685	0	0.138989
Cambodia	KHM	2015	0.069004	0	0.0241218	0.0319327	0.0145695	0.00291242	0.0162329	0.00166398	0.002444	0	0.162881
Cambodia	KHM	2016	0.0611906	0	0.0241376	0.0329325	0.0112258	0.0029192	0.0162329	0.00164423	0.00283327	0	0.153116
Cambodia	KHM	2017	0.071064	0	0.0248249	0.032432	0.010889	0.00294629	0.0162329	0.00241685	0.00299701	0	0.163803
Cambodia	KHM	2018	0.0752739	0	0.0262531	0.032163	0.00997313	0.00276341	0.0162329	0.00241119	0.00276389	0	0.167834
Cambodia	KHM	2019	0.0805876	0	0.0259031	0.0308792	0.0107319	0.00281083	0.0189384	0.00197959	0.00331324	0	0.175144
Cambodia	KHM	2020	0.0775706	0	0.0284788	0.029958	0.011894	0.00318335	0.0189384	0.00199447	0.00405752	0.000839021	0.176914
Cambodia	KHM	2021	0.0780491	0	0.0281164	0.0295143	0.0135665	0.00134784	0.0216439	0.00183894	0.00467984	0.000839021	0.179596
Cambodia	KHM	2022	0.0676545	0	0.0299528	0.0290935	0.0125811	0.00207933	0.0270548	0.00180663	0.00339917	0.00167804	0.1753
Cambodia	KHM	2023	0.0827123	0	0.0306311	0.0295406	0.0112803	0.00344072	0.0270548	0.00185168	0.00453078	0.00167804	0.19272
China	CHN	2004	0.0946796	0.0846616	0.0335496	0.033587	0.027859	0.00358973	0.0108219	0	0.00226018	0.131726	0.422735
China	CHN	2005	0.0978047	0.0871087	0.0330922	0.0322201	0.026666	0.00374551	0.0135274	1.45785e-05	0.00240525	0.133404	0.429989
China	CHN	2006	0.0970806	0.0997933	0.03572	0.0307476	0.0289016	0.00392161	0.0162329	2.40879e-05	0.00284822	0.132565	0.447835
China	CHN	2007	0.0958967	0.106214	0.0376595	0.0329317	0.0270873	0.00402321	0.0189384	2.48952e-05	0.00294404	0.1032	0.428919
China	CHN	2008	0.0959197	0.122659	0.0376562	0.0334976	0.0287341	0.0039758	0.0216439	3.62256e-05	0.00313229	0.0956484	0.442904
China	CHN	2009	0.0954113	0.119213	0.0365758	0.032894	0.0288888	0.00367778	0.0243493	7.05589e-05	0.00296342	0.100682	0.444727
China	CHN	2010	0.0947621	0.129743	0.036555	0.0329771	0.0277472	0.00361682	0.0270548	7.8233e-05	0.00244882	0.102361	0.457343
China	CHN	2011	0.0966218	0.145335	0.0364323	0.0311877	0.0289956	0.00347459	0.0324658	8.86829e-05	0.00367964	0.109912	0.488192
China	CHN	2012	0.0977853	0.177001	0.0354159	0.0353899	0.030722	0.003522	0.0351713	0.000109357	0.0037991	0.110751	0.529667
China	CHN	2013	0.0974161	0.192532	0.0351107	0.0354379	0.0325825	0.00345427	0.0351713	0.000122804	0.00427312	0.107395	0.543495
China	CHN	2014	0.0977133	0.199451	0.0404724	0.0338855	0.0329928	0.00350168	0.0432877	0.000126657	0.00350512	0.114946	0.569882
China	CHN	2015	0.0962868	0.192185	0.0414044	0.0319327	0.0338463	0.00352877	0.0486987	0.000132082	0.0030296	0.115785	0.56683
China	CHN	2016	0.0959573	0.213303	0.0404952	0.0329325	0.0345651	0.00346781	0.0486987	0.000138877	0.00395027	0.120819	0.594327
China	CHN	2017	0.0964838	0.191549	0.0413962	0.032432	0.0340337	0.00345427	0.0514042	0.000141339	0.00425929	0.120819	0.575973
China	CHN	2018	0.0963874	0.181316	0.0425849	0.032163	0.0341416	0.00336622	0.0541096	0.00014519	0.00391625	0.123336	0.571466
China	CHN	2019	0.09623	0.189001	0.0433026	0.0308792	0.0335597	0.00340008	0.0595206	0.000161512	0.00447849	0.12837	0.588903
China	CHN	2020	0.0970092	0.193424	0.0447788	0.029958	0.0390152	0.00346781	0.0622261	0.000186928	0.00403904	0.12837	0.602475
China	CHN	2021	0.0965823	0.204077	0.0472206	0.0295143	0.0413019	0.00348813	0.0649316	0.000190997	0.00495707	0.119141	0.611405
China	CHN	2022	0.0975523	0.217525	0.0425481	0.0290935	0.0409819	0.003522	0.067637	0.000163211	0.00564511	0.108234	0.612902
China	CHN	2023	0.104213	0.202792	0.0453007	0.0295406	0.0404979	0.0034475	0.067637	0.000176891	0.00631607	0.113268	0.61319
Croatia	HRV	2004	0.0945061	0	0.0418047	0.0511381	0.0460246	0.00294629	0.0595206	0.0158095	0.0028185	0.0134243	0.327993
Croatia	HRV	2005	0.0934865	0	0.0419733	0.050132	0.0437706	0.00285824	0.0622261	0.0131074	0.00287415	0.0151024	0.325531
Croatia	HRV	2006	0.0933416	0	0.0434616	0.0481782	0.0416351	0.0028176	0.0649316	0.0113093	0.00187012	0.0159414	0.323487
Croatia	HRV	2007	0.067614	0	0.0419856	0.0489985	0.0419523	0.0028176	0.0649316	0.0121219	0.00315415	0.0117463	0.295322
Croatia	HRV	2008	0.0270783	0	0.0437179	0.049044	0.0394787	0.00260763	0.073048	0.0135819	0.00262145	0.0117463	0.262924
Croatia	HRV	2009	0.0927476	0	0.0439068	0.0500792	0.038675	0.00291242	0.0757535	0.0129084	0.00291876	0.0151024	0.335004
Croatia	HRV	2010	0.089044	0	0.0438473	0.0503847	0.0411408	0.00320366	0.078459	0.011297	0.00258923	0.0125853	0.332551
Croatia	HRV	2011	0.094246	0	0.0426667	0.0495576	0.0412451	0.00323753	0.0811645	0.0113931	0.00339844	0.0125853	0.339494
Croatia	HRV	2012	0.093627	0	0.0452414	0.0479762	0.0400443	0.00323076	0.0838699	0.0114102	0.00336695	0.0167804	0.345547
Croatia	HRV	2013	0.0982816	0	0.0452464	0.048257	0.0430456	0.00327817	0.0919864	0.0123296	0.00311784	0.0142634	0.359806
Croatia	HRV	2014	0.0952322	0	0.0452608	0.0466049	0.0451544	0.00337299	0.102808	0.0119283	0.00405698	0.0125853	0.367004
Croatia	HRV	2015	0.0842275	0	0.0419991	0.0459123	0.0451334	0.00357618	0.102808	0.0128	0.00468163	0.0142634	0.355402
Croatia	HRV	2016	0.0828128	0	0.0414772	0.0459316	0.0441344	0.00350168	0.110925	0.0131418	0.00431162	0.0134243	0.35966
Croatia	HRV	2017	0.0783769	0	0.043163	0.047011	0.0419656	0.00357618	0.116336	0.0130998	0.00429277	0.0125853	0.360406
Croatia	HRV	2018	0.0786223	0	0.0428419	0.0503907	0.0416753	0.00346104	0.121747	0.0147308	0.00450885	0.0125853	0.370563
Croatia	HRV	2019	0.0823675	0	0.0419907	0.0515038	0.0418035	0.003522	0.129863	0.0167446	0.00484378	0.0151024	0.387741
Croatia	HRV	2020	0.0791253	0	0.0415139	0.0481271	0.0446186	0.00328494	0.135274	0.0193011	0.00439194	0.0142634	0.3899
Croatia	HRV	2021	0.087149	0	0.0434145	0.0504569	0.0414668	0.0034204	0.13798	0.0193362	0.0053798	0.0142634	0.402867
Croatia	HRV	2022	0.081105	0	0.0438455	0.0506167	0.0439569	0.00316303	0.13798	0.0181833	0.00595366	0.0134243	0.398228
Croatia	HRV	2023	0.100356	0	0.0458018	0.0531261	0.0447275	0.00342718	0.13798	0.0190275	0.00634911	0.0159414	0.426736
Czechia	CZE	2004	0.0957165	0	0.0480636	0.0594408	0.0493017	0.00310207	0.0622261	0.0176813	0.00271744	0.040273	0.378523
Czechia	CZE	2005	0.0948316	0	0.0487863	0.0613837	0.0514636	0.00321044	0.0649316	0.018021	0.00268341	0.0444681	0.38978
Czechia	CZE	2006	0.0951004	0	0.0513105	0.0613666	0.0485307	0.00318335	0.067637	0.0190314	0.00310573	0.0461461	0.395412
Czechia	CZE	2007	0.0900116	0	0.0477759	0.060392	0.0478763	0.00304111	0.0703425	0.0201342	0.00401761	0.0444681	0.388059
Czechia	CZE	2008	0.0883912	0	0.0493589	0.0633974	0.0483815	0.00322398	0.078459	0.0191594	0.00392662	0.0444681	0.398766
Czechia	CZE	2009	0.0875008	0	0.0481977	0.0649388	0.0492204	0.00319689	0.0811645	0.0199905	0.00440025	0.0469852	0.405595
Czechia	CZE	2010	0.0887614	0	0.048618	0.064726	0.0493039	0.00311562	0.0838699	0.0206201	0.00424315	0.0495022	0.41276
Czechia	CZE	2011	0.0869734	0	0.0489291	0.0629241	0.0492817	0.00321044	0.0865754	0.0240408	0.00435258	0.0528583	0.419146
Czechia	CZE	2012	0.0928824	0	0.0489157	0.0603896	0.0476236	0.00325108	0.0892809	0.0275686	0.00516204	0.0570534	0.432127
Czechia	CZE	2013	0.0934272	0	0.0488277	0.0608428	0.0473737	0.00331881	0.0973973	0.0292873	0.00562823	0.0276877	0.413791
Czechia	CZE	2014	0.0891442	0	0.0505454	0.0594728	0.0503239	0.00336622	0.108219	0.0305279	0.0052549	0.0302047	0.427059
Czechia	CZE	2015	0.0925181	0	0.050463	0.0609378	0.0511855	0.00337976	0.108219	0.0298779	0.00483656	0.0268487	0.428267
Czechia	CZE	2016	0.0894219	0	0.0502026	0.0589815	0.0531735	0.00347459	0.116336	0.0260056	0.00406201	0.0369169	0.438574
Czechia	CZE	2017	0.0852594	0	0.0505374	0.0633992	0.0534489	0.00345427	0.121747	0.027551	0.00452579	0.0679607	0.477883
Czechia	CZE	2018	0.0848065	0	0.0493542	0.0641937	0.0521298	0.00337976	0.127158	0.0295982	0.00467822	0.0671217	0.48242
Czechia	CZE	2019	0.0876577	0	0.0488848	0.0636259	0.0526663	0.00337299	0.135274	0.0300418	0.00453706	0.0654436	0.491504
Czechia	CZE	2020	0.0882596	0	0.0487556	0.0636142	0.0531621	0.00348813	0.140685	0.0309618	0.00496733	0.0738338	0.507728
Czechia	CZE	2021	0.0900074	0	0.0511205	0.0654997	0.0545132	0.0031698	0.143391	0.031119	0.00600105	0.0646046	0.509426
Czechia	CZE	2022	0.0914011	0	0.0514732	0.066299	0.0555927	0.00303434	0.143391	0.0226934	0.00669925	0.0662826	0.506866
Czechia	CZE	2023	0.0982128	0	0.0517799	0.0648537	0.0579578	0.00337976	0.143391	0.0194761	0.00859669	0.0687997	0.516447
Egypt	EGY	2004	0.0853403	0	0.0310356	0.0315847	0.0274424	0.00363037	0.0162329	0.00404372	0.00153529	0.0260096	0.226855
Egypt	EGY	2005	0.0983861	0	0.0292431	0.0336521	0.0284362	0.00356264	0.0162329	0.00359619	0.0017467	0.0302047	0.245061
Egypt	EGY	2006	0.0969101	0	0.0277659	0.0344565	0.0239687	0.00346104	0.0243493	0.00387258	0.00237231	0.0293657	0.246522
Egypt	EGY	2007	0.100074	0	0.0296055	0.0360646	0.0239566	0.00346781	0.0243493	0.00381094	0.0019138	0.0327218	0.255965
Egypt	EGY	2008	0.0785333	0	0.0295165	0.0381151	0.0233234	0.00338654	0.0270548	0.00404842	0.00213922	0.0251706	0.231288
Egypt	EGY	2009	0.087864	0	0.0320876	0.038538	0.0301216	0.00320366	0.0270548	0.00660337	0.00228155	0.0318828	0.259637
Egypt	EGY	2010	0.0806956	0	0.0304011	0.0390745	0.0271406	0.00322398	0.0270548	0.00660855	0.00180732	0.0285267	0.244533
Egypt	EGY	2011	0.0887442	0	0.02862	0.0373108	0.0263188	0.00318335	0.0270548	0.00814719	0.00193842	0.0285267	0.249844
Egypt	EGY	2012	0.0908231	0	0.0250306	0.0348493	0.0275292	0.00312239	0.0270548	0.00779347	0.002672	0.0268487	0.245723
Egypt	EGY	2013	0.0957838	0	0.0235253	0.0317986	0.0267515	0.00321044	0.0270548	0.00983203	0.00214814	0.0310438	0.251148
Egypt	EGY	2014	0.0980355	0	0.0245126	0.0294943	0.0276228	0.00329171	0.0270548	0.00979345	0.00189656	0.0377559	0.259458
Egypt	EGY	2015	0.0904526	0	0.0249047	0.0275568	0.0270495	0.00311562	0.0270548	0.0110811	0.00194239	0.0377559	0.250913
Egypt	EGY	2016	0.0904299	0	0.0272009	0.0258434	0.0272756	0.00297338	0.0270548	0.0109227	0.00235759	0.041112	0.25517
Egypt	EGY	2017	0.0880663	0	0.0272834	0.0272571	0.0294189	0.00295983	0.0297603	0.00992474	0.00167007	0.0562144	0.272555
Egypt	EGY	2018	0.0839292	0	0.0284242	0.0274163	0.0289957	0.00319689	0.0297603	0.0106076	0.0023619	0.0562144	0.270906
Egypt	EGY	2019	0.086274	0	0.0314431	0.0282278	0.0258208	0.00312239	0.0297603	0.0122982	0.00234946	0.0553754	0.274671
Egypt	EGY	2020	0.0830589	0	0.0285414	0.0315572	0.022318	0.00315625	0.0297603	0.0141722	0.00313839	0.0646046	0.280307
Egypt	EGY	2021	0.0901562	0	0.0283697	0.032465	0.0246776	0.00305466	0.0324658	0.0141112	0.00296466	0.0654436	0.293708
Egypt	EGY	2022	0.0798099	0	0.0285107	0.0290204	0.0252869	0.00311562	0.0324658	0.0158042	0.00370716	0.0713168	0.289037
Egypt	EGY	2023	0.102769	0	0.0316194	0.0298808	0.0237326	0.0032714	0.0324658	0.0132034	0.00414561	0.0721558	0.313244
Estonia	EST	2004	0.0800986	0	0.0486421	0.0634515	0.0628137	0.00254668	0.0622261	0.0130773	0.0027222	0.0151024	0.350681
Estonia	EST	2005	0.0878507	0	0.0491559	0.0638347	0.0630844	0.00276341	0.0649316	0.0141943	0.00274353	0.0176194	0.366178
Estonia	EST	2006	0.0890892	0	0.05227	0.0646622	0.0634798	0.00234348	0.067637	0.0172644	0.00246106	0.0142634	0.373471
Estonia	EST	2007	0.0836629	0	0.0501955	0.0651785	0.0624741	0.00234348	0.0703425	0.0164169	0.00312061	0.00839021	0.362125
Estonia	EST	2008	0.0897365	0	0.0524297	0.0663428	0.062127	0.00276341	0.078459	0.0194465	0.00231263	0.00671217	0.38033
Estonia	EST	2009	0.08198	0	0.0501152	0.0664196	0.0632165	0.00352877	0.0811645	0.0217196	0.00276906	0.00839021	0.379303
Estonia	EST	2010	0.0788647	0	0.0512236	0.0663399	0.0629648	0.00347459	0.0838699	0.0245776	0.00270732	0.00922923	0.383252
Estonia	EST	2011	0.0822817	0	0.0510838	0.0662887	0.0642274	0.00344072	0.0865754	0.0359693	0.00269535	0.0100682	0.402631
Estonia	EST	2012	0.0826687	0	0.0492762	0.0667319	0.065195	0.00322398	0.0892809	0.0331393	0.00312915	0.0125853	0.405231
Estonia	EST	2013	0.0818891	0	0.049587	0.067246	0.0672985	0.0033459	0.0973973	0.0268541	0.00322671	0.0125853	0.40943
Estonia	EST	2014	0.0824967	0	0.0502487	0.0713536	0.0699479	0.00339331	0.108219	0.0222441	0.00401863	0.0125853	0.424508
Estonia	EST	2015	0.073119	0	0.050617	0.0711355	0.0689679	0.00345427	0.108219	0.022833	0.00437771	0.0117463	0.41447
Estonia	EST	2016	0.0704742	0	0.0508949	0.0716617	0.0684196	0.0034204	0.116336	0.0193082	0.00399903	0.0109073	0.415421
Estonia	EST	2017	0.0582169	0	0.0511585	0.0707044	0.0677769	0.00346781	0.121747	0.0198382	0.0040945	0.0134243	0.410428
Estonia	EST	2018	0.0654092	0	0.0523242	0.0691206	0.0737808	0.00339331	0.127158	0.0219266	0.00389359	0.0209755	0.437982
Estonia	EST	2019	0.0595037	0	0.0521635	0.0697472	0.0750622	0.00348813	0.135274	0.0254006	0.00486149	0.0218145	0.447315
Estonia	EST	2020	0.0459374	0	0.0545354	0.068849	0.0763172	0.00318335	0.140685	0.0272745	0.00531678	0.0209755	0.443074
Estonia	EST	2021	0.0630437	0	0.055195	0.0691767	0.0746413	0.00310884	0.143391	0.0272938	0.0052161	0.0209755	0.462042
Estonia	EST	2022	0.092779	0	0.0551851	0.0693715	0.0755018	0.00308852	0.143391	0.021678	0.00561308	0.0226536	0.489261
Estonia	EST	2023	0.102436	0	0.054006	0.0670756	0.075353	0.00323753	0.143391	0.0204977	0.00619501	0.0226536	0.494845
Georgia	GEO	2004	0.0925491	0.00134704	0.0269038	0.0339292	0.0302412	0.0028921	0.0243493	0.00363996	0.000972455	0.00503412	0.221858
Georgia	GEO	2005	0.0909353	0.00106641	0.0288139	0.0309604	0.0358125	0.00263473	0.0243493	0.00257926	0.0011864	0.00503412	0.223372
Georgia	GEO	2006	0.094823	0.0016389	0.0315409	0.0394127	0.0417517	0.00234348	0.0243493	0.00276415	0.00142434	0.00755119	0.2476
Georgia	GEO	2007	0.0947317	0.00126847	0.0369982	0.046997	0.0377098	0.00206579	0.0243493	0.00242472	0.00162562	0.00671217	0.254883
Georgia	GEO	2008	0.0961213	0.00209914	0.0397303	0.050139	0.0383141	0.00190323	0.0270548	0.00222004	0.00187077	0.0041951	0.263648
Georgia	GEO	2009	0.0906363	0.00186341	0.0396224	0.0507275	0.0378633	0.00265505	0.0270548	0.00263476	0.00201599	0.00251706	0.257591
Georgia	GEO	2010	0.0843875	0.00118989	0.0400633	0.0521096	0.0408969	0.00270246	0.0270548	0.00248713	0.00195207	0.00335608	0.2562
Georgia	GEO	2011	0.0894675	0.00112253	0.0438082	0.0532633	0.043273	0.00254668	0.0270548	0.00278482	0.00235031	0.00671217	0.272383
Georgia	GEO	2012	0.077538	0.000763323	0.0445791	0.0534853	0.0495937	0.00260086	0.0270548	0.00220434	0.00225666	0.00251706	0.262593
Georgia	GEO	2013	0.0430272	0.00112253	0.0442273	0.0545802	0.0510886	0.00298015	0.0270548	0.00104172	0.00243963	0.0041951	0.231757
Georgia	GEO	2014	0.0465493	0.000763323	0.0415051	0.0551878	0.0593233	0.00268214	0.0297603	0.00252593	0.00249108	0.00587315	0.246661
Georgia	GEO	2015	0.0814459	0.0014593	0.039106	0.0550251	0.0564431	0.002567	0.0297603	0.00450395	0.002444	0.00587315	0.278628
Georgia	GEO	2016	0.0592705	0.00157155	0.0414561	0.0569891	0.0567321	0.00252636	0.0297603	0.00429344	0.0031108	0.00755119	0.263261
Georgia	GEO	2017	0.0580918	0.0016838	0.0423589	0.0585437	0.05777	0.0028176	0.0324658	0.00404827	0.0028992	0.00839021	0.269069
Georgia	GEO	2018	0.053894	0.00176283	0.0429044	0.060016	0.0569869	0.00289888	0.0351713	0.00420968	0.0029861	0.00671217	0.267542
Georgia	GEO	2019	0.0862305	0.00107168	0.0465993	0.059919	0.0568001	0.00295983	0.0378767	0.00427493	0.00337473	0.00671217	0.305819
Georgia	GEO	2020	0.0681626	0.000901508	0.0458626	0.0594688	0.054202	0.00251281	0.0378767	0.00452779	0.00265159	0.00839021	0.284557
Georgia	GEO	2021	0.0775262	0.000914529	0.04437	0.0603964	0.0555476	0.00265505	0.0405822	0.00375823	0.00392945	0.00671217	0.296392
Georgia	GEO	2022	0.075038	0.000714382	0.0448707	0.0600217	0.0546294	0.00304788	0.0405822	0.00354772	0.00459117	0.00755119	0.294594
Georgia	GEO	2023	0.100077	0.0359744	0.046973	0.0584997	0.0545679	0.00306143	0.0405822	0.00377164	0.00471438	0.0100682	0.35829
Greece	GRC	2004	0.096343	0	0.0468936	0.0565405	0.0507853	0.00298015	0.0703425	0.00808068	0.00257693	0.0553754	0.389918
Greece	GRC	2005	0.0976613	0	0.0457585	0.058714	0.0485541	0.00285824	0.073048	0.00889103	0.0027296	0.0528583	0.391073
Greece	GRC	2006	0.0855657	0	0.0445592	0.0569225	0.0486929	0.00261441	0.0757535	0.00861213	0.00234773	0.0587315	0.3838
Greece	GRC	2007	0.0823699	0	0.0434063	0.057573	0.0465341	0.00241122	0.078459	0.00885322	0.00428221	0.0260096	0.349899
Greece	GRC	2008	0.0954464	0	0.0437957	0.0573365	0.0434797	0.00237058	0.0865754	0.0101909	0.00239153	0.0226536	0.36424
Greece	GRC	2009	0.092698	0	0.0443502	0.0565174	0.0420395	0.00261441	0.0892809	0.00962216	0.00270809	0.0234926	0.363323
Greece	GRC	2010	0.0793009	0	0.0425288	0.053107	0.0392075	0.00267537	0.0919864	0.00927549	0.0032783	0.0251706	0.34653
Greece	GRC	2011	0.0720181	0	0.0419187	0.0504355	0.0383345	0.00266859	0.0946919	0.0105428	0.00334397	0.0302047	0.344159
Greece	GRC	2012	0.0805536	0	0.0393046	0.0509619	0.03632	0.00317657	0.0973973	0.0109473	0.00345867	0.0251706	0.347291
Greece	GRC	2013	0.0852828	0	0.040507	0.0528477	0.0389155	0.00317657	0.105514	0.0125901	0.0035542	0.0285267	0.370914
Greece	GRC	2014	0.0934879	0	0.039626	0.0474853	0.0375458	0.00318335	0.116336	0.0129854	0.00382011	0.0335608	0.38803
Greece	GRC	2015	0.0922464	0	0.0373607	0.0486521	0.0379287	0.00325108	0.116336	0.014963	0.00420949	0.039434	0.394381
Greece	GRC	2016	0.0943495	0	0.0370401	0.0440966	0.0375813	0.00319012	0.124452	0.0155785	0.00374966	0.038595	0.398633
Greece	GRC	2017	0.0938079	0	0.0387491	0.0456681	0.038089	0.00317657	0.129863	0.0178842	0.00467756	0.0469852	0.418901
Greece	GRC	2018	0.0917139	0	0.0390367	0.0488332	0.0393499	0.00310884	0.135274	0.0188478	0.00447294	0.0528583	0.433496
Greece	GRC	2019	0.0883074	0	0.0398683	0.050879	0.0409285	0.00320366	0.143391	0.0198085	0.00452399	0.0595705	0.45048
Greece	GRC	2020	0.0889587	0	0.0411886	0.0512194	0.0413407	0.00285824	0.148801	0.0234629	0.0043228	0.0562144	0.458367
Greece	GRC	2021	0.0897526	0	0.0412346	0.0492737	0.0447519	0.00287178	0.151507	0.0226549	0.00528613	0.0587315	0.466064
Greece	GRC	2022	0.0859783	0	0.0418444	0.0499391	0.0414682	0.00262795	0.151507	0.0199529	0.00601634	0.0520193	0.451353
Greece	GRC	2023	0.103501	0	0.0373914	0.0519728	0.0428287	0.00288533	0.151507	0.0211933	0.00610125	0.0562144	0.473596
Hungary	HUN	2004	0.0990393	0	0.04713	0.0624326	0.0556392	0.00277696	0.0622261	0.0132979	0.00255176	0.0637656	0.408859
Hungary	HUN	2005	0.0960946	0	0.0463311	0.0602909	0.0547449	0.00286501	0.0649316	0.0142329	0.00267682	0.0536973	0.395865
Hungary	HUN	2006	0.0954345	0	0.0476898	0.0630163	0.0549174	0.00284469	0.067637	0.015141	0.00266485	0.0511803	0.400526
Hungary	HUN	2007	0.0873337	0	0.0454802	0.0631065	0.054062	0.00285146	0.0703425	0.014781	0.00278743	0.0134243	0.354169
Hungary	HUN	2008	0.0907978	0	0.0455534	0.062539	0.0504219	0.00285824	0.078459	0.0151437	0.0027431	0.0201365	0.368653
Hungary	HUN	2009	0.0916611	0	0.0451374	0.0609013	0.0495465	0.00329849	0.0811645	0.0175036	0.00276681	0.0167804	0.36876
Hungary	HUN	2010	0.0949489	0	0.0447914	0.0597047	0.047483	0.00336622	0.0838699	0.0175135	0.00264907	0.0176194	0.371946
Hungary	HUN	2011	0.0964373	0	0.0448717	0.0599371	0.048131	0.00338654	0.0865754	0.0183072	0.00311432	0.0192975	0.380058
Hungary	HUN	2012	0.0967399	0	0.0442522	0.0591296	0.0473644	0.00345427	0.0892809	0.0194834	0.00415736	0.0218145	0.385677
Hungary	HUN	2013	0.0966213	0	0.0452918	0.0576718	0.0472565	0.00358973	0.124452	0.0215205	0.00445632	0.0268487	0.427709
Hungary	HUN	2014	0.0962665	0	0.0438691	0.0549733	0.0441542	0.00343395	0.108219	0.0209009	0.00391309	0.0260096	0.40174
Hungary	HUN	2015	0.0985648	0	0.0427794	0.0550144	0.0432998	0.00350845	0.108219	0.0208223	0.00391722	0.0260096	0.402135
Hungary	HUN	2016	0.0991969	0	0.0419958	0.0521829	0.0422488	0.00365746	0.116336	0.0183169	0.004012	0.0302047	0.408151
Hungary	HUN	2017	0.097882	0	0.0423555	0.0530042	0.0426656	0.00348813	0.121747	0.0204683	0.00400222	0.0260096	0.411622
Hungary	HUN	2018	0.0955607	0	0.0417876	0.0517013	0.0418688	0.00336622	0.127158	0.0234601	0.00425027	0.0260096	0.415162
Hungary	HUN	2019	0.0961929	0	0.0418967	0.0522105	0.041311	0.00329849	0.135274	0.0229136	0.00467692	0.0285267	0.426301
Hungary	HUN	2020	0.0993671	0	0.0432083	0.0500276	0.0421763	0.00327817	0.140685	0.0247997	0.00450579	0.0293657	0.437414
Hungary	HUN	2021	0.0993002	0	0.0440765	0.0503102	0.0408891	0.00306143	0.143391	0.0255707	0.00508728	0.0218145	0.4335
Hungary	HUN	2022	0.0961396	0	0.0431388	0.0489122	0.0382873	0.00278373	0.143391	0.0213369	0.00576635	0.0243316	0.424087
Hungary	HUN	2023	0.0993378	0	0.0407391	0.0473458	0.0406079	0.00336622	0.143391	0.0210032	0.00624141	0.0226536	0.424686
India	IND	2004	0.0991082	0.00337569	0.0325104	0.0349818	0.0304917	0.00333235	0.0216439	0.0116822	0.0026927	0.109912	0.349731
India	IND	2005	0.0969456	0.00321494	0.0337158	0.0365128	0.0324183	0.0032714	0.0243493	0.0127365	0.00255123	0.108234	0.35395
India	IND	2006	0.0971565	0.00337333	0.0337664	0.036665	0.034419	0.00328494	0.0297603	0.0124325	0.00318403	0.109073	0.363115
India	IND	2007	0.0952734	0.00367361	0.0372274	0.0361253	0.0316385	0.00326462	0.0324658	0.0124378	0.00357283	0.102361	0.35804
India	IND	2008	0.0975383	0.00342687	0.035042	0.0343513	0.0329617	0.00319689	0.0324658	0.01328	0.00349001	0.114946	0.370699
India	IND	2009	0.10047	0.00319821	0.0351379	0.0354895	0.0304029	0.00315625	0.0378767	0.0128781	0.00433652	0.0696387	0.332585
India	IND	2010	0.100264	0.00356719	0.0356585	0.0344076	0.0301467	0.00315625	0.0432877	0.0121777	0.00444442	0.0629266	0.330037
India	IND	2011	0.0982849	0.00352195	0.0355229	0.0352476	0.028406	0.00306143	0.0514042	0.0116527	0.00456375	0.0713168	0.342982
India	IND	2012	0.0974151	0.00328689	0.0328621	0.0331575	0.0290127	0.00302756	0.0514042	0.0114797	0.00523982	0.0646046	0.33149
India	IND	2013	0.0956392	0.00361389	0.0328432	0.0332071	0.0289379	0.00323753	0.0514042	0.0108904	0.00559372	0.0713168	0.336684
India	IND	2014	0.0948223	0.00279388	0.0318677	0.0332607	0.0302855	0.00326462	0.0514042	0.0108146	0.00552875	0.0687997	0.332842
India	IND	2015	0.0975314	0.00364745	0.0363798	0.0341504	0.0314379	0.00328494	0.0514042	0.0106814	0.00543899	0.0654436	0.3394
India	IND	2016	0.0990844	0.00342373	0.0361014	0.0361641	0.0330014	0.00331203	0.0514042	0.0103166	0.00563594	0.0755119	0.353956
India	IND	2017	0.0990818	0.00356966	0.0357991	0.0371382	0.0340275	0.00323076	0.0514042	0.0102568	0.00543347	0.0839021	0.363844
India	IND	2018	0.0988718	0.00382784	0.0391031	0.0376826	0.0354307	0.00321044	0.0514042	0.0101624	0.00524855	0.0872582	0.3722
India	IND	2019	0.0987268	0.0031431	0.0371348	0.0390218	0.0337858	0.00329171	0.0514042	0.0101531	0.00432616	0.0922923	0.37328
India	IND	2020	0.100758	0.00289726	0.0407655	0.0394137	0.0339891	0.00341363	0.0514042	0.00994827	0.00399606	0.0839021	0.370488
India	IND	2021	0.0998821	0.00304914	0.0388993	0.0400818	0.0334573	0.0032714	0.0541096	0.0101699	0.00590935	0.0839021	0.372732
India	IND	2022	0.10005	0.00291915	0.0406912	0.0407992	0.0333427	0.00321721	0.0595206	0.0101343	0.00569159	0.0839021	0.380268
India	IND	2023	0.10144	0.00312287	0.0422636	0.0392632	0.0323538	0.00330526	0.0595206	0.0103081	0.00680689	0.0956484	0.394033
Indonesia	IDN	2004	0.0965234	0.0943286	0.027881	0.0286315	0.0185653	0.00348136	0.00541096	0.00270197	0.00133111	0.0931313	0.371987
Indonesia	IDN	2005	0.0958158	0.119421	0.0277002	0.0302094	0.0201587	0.00338654	0.00811645	0.00262149	0.00157477	0.080546	0.38955
Indonesia	IDN	2006	0.0992777	0.0918004	0.0299945	0.0346611	0.0211021	0.00351523	0.00811645	0.00263746	0.00185459	0.0830631	0.376023
Indonesia	IDN	2007	0.0979642	0.0894547	0.0306074	0.034796	0.026381	0.0034475	0.00811645	0.00247596	0.00248091	0.082224	0.377948
Indonesia	IDN	2008	0.0971196	0.072976	0.0312738	0.0355346	0.0261873	0.00335267	0.0135274	0.00206781	0.00242942	0.0897752	0.374244
Indonesia	IDN	2009	0.0991934	0.111748	0.0302708	0.036108	0.0205293	0.00347459	0.0162329	0.00111638	0.0028088	0.0880972	0.40958
Indonesia	IDN	2010	0.0966214	0.0969758	0.031211	0.0349333	0.0224738	0.00340008	0.0216439	0.00156132	0.00216	0.0327218	0.343702
Indonesia	IDN	2011	0.0955463	0.060426	0.0303969	0.036188	0.0235501	0.00336622	0.0216439	0.00153657	0.00220723	0.0335608	0.308422
Indonesia	IDN	2012	0.0949576	0.0446881	0.0302646	0.0377562	0.0250578	0.0031698	0.0216439	0.00157995	0.00217793	0.0302047	0.291501
Indonesia	IDN	2013	0.0955067	0.0571707	0.0315488	0.0395064	0.0257085	0.00313593	0.0243493	0.00113803	0.00230803	0.0352389	0.315611
Indonesia	IDN	2014	0.0966581	0.0424879	0.0341936	0.0415464	0.027115	0.00314271	0.0243493	0.00161577	0.00339228	0.0327218	0.307223
Indonesia	IDN	2015	0.0991732	0.0649499	0.030334	0.0388858	0.0288972	0.00321721	0.0243493	0.0015636	0.00289473	0.0276877	0.321953
Indonesia	IDN	2016	0.0980393	0.0817205	0.0344306	0.0411378	0.0301603	0.00323076	0.0243493	0.003658	0.00359933	0.0318828	0.352209
Indonesia	IDN	2017	0.0982773	0.069825	0.034893	0.0421906	0.0337254	0.0032443	0.0243493	0.00354349	0.0034757	0.0268487	0.340373
Indonesia	IDN	2018	0.0966383	0.0730923	0.0372928	0.0413075	0.0338535	0.00315625	0.0243493	0.00335949	0.00323087	0.0268487	0.343129
Indonesia	IDN	2019	0.0959712	0.039401	0.0372529	0.0422088	0.0299266	0.0031698	0.0297603	0.00406489	0.00355875	0.0260096	0.311324
Indonesia	IDN	2020	0.0967096	0.0569125	0.0399096	0.0455323	0.0303452	0.00332558	0.0324658	0.00421218	0.00352349	0.0310438	0.34398
Indonesia	IDN	2021	0.0962088	0.0869964	0.0403472	0.0468	0.0304607	0.00337299	0.0378767	0.0018296	0.00462924	0.0260096	0.374531
Indonesia	IDN	2022	0.0891999	0.108392	0.0416833	0.0453513	0.0307884	0.0034204	0.0405822	0.00174742	0.00511768	0.0268487	0.393131
Indonesia	IDN	2023	0.0941314	0.0501047	0.0438308	0.0470453	0.0296246	0.00333913	0.0432877	0.0017456	0.00517707	0.0268487	0.345135
Iran	IRN	2004	0.097204	0.0171748	0.0277203	0.019111	0.0325086	0.00340686	0.00541096	0.00772351	0.00315471	0.0192975	0.232712
Iran	IRN	2005	0.0957212	0.0168268	0.0253158	0.0208414	0.0298334	0.00380647	0.00541096	0.00957933	0.00283053	0.0201365	0.230302
Iran	IRN	2006	0.0842406	0.0242692	0.0269151	0.0165457	0.0296871	0.00386743	0.00541096	0.00858123	0.00373277	0.0251706	0.228421
Iran	IRN	2007	0.0840243	0.0274123	0.0255216	0.0133391	0.0280627	0.00396225	0.00541096	0.00862794	0.00373957	0.0234926	0.223593
Iran	IRN	2008	0.0605949	0.0278501	0.0250165	0.0131592	0.0235684	0.00371842	0.00541096	0.00994999	0.00384004	0.0218145	0.194923
Iran	IRN	2009	0.0621731	0.0294665	0.0265898	0.0114111	0.0232918	0.00350168	0.00541096	0.00408513	0.00389679	0.0159414	0.185768
Iran	IRN	2010	0.0915225	0.0288155	0.0277733	0.0113504	0.0191971	0.00371165	0.00541096	0.00395713	0.00396949	0.0251706	0.220879
Iran	IRN	2011	0.0856655	0.0290624	0.0284439	0.0146885	0.0207339	0.00398934	0.00541096	0.00498471	0.00424187	0.0125853	0.209807
Iran	IRN	2012	0.0708339	0.0275582	0.0271134	0.0163783	0.0226135	0.00372519	0.00541096	0.00442661	0.00401376	0.0142634	0.196337
Iran	IRN	2013	0.0549869	0.0250213	0.0249092	0.0152334	0.0249492	0.00375228	0.00541096	0.00351149	0.00390205	0.0134243	0.175101
Iran	IRN	2014	0.0826834	0.0243366	0.0286563	0.0158196	0.0264916	0.00354909	0.00541096	0.00546658	0.0046638	0.00839021	0.205468
Iran	IRN	2015	0.0461493	0.0288491	0.0314176	0.0179233	0.0263004	0.00337299	0.00541096	0.00598706	0.00412793	0.0134243	0.182963
Iran	IRN	2016	0.0901033	0.0316555	0.0316494	0.0195792	0.0239114	0.00354909	0.00541096	0.00758185	0.00476376	0.0159414	0.234146
Iran	IRN	2017	0.089168	0.0331845	0.0315825	0.02002	0.0216736	0.00356264	0.00541096	0.0117282	0.00348164	0.0151024	0.234914
Iran	IRN	2018	0.0766002	0.0347986	0.0280582	0.0169139	0.0183884	0.00388775	0.00541096	0.00892786	0.00466786	0.0159414	0.213595
Iran	IRN	2019	0.0709327	0.0347986	0.0262563	0.0160857	0.0164217	0.00330526	0.00811645	0.0121746	0.00521252	0.0134243	0.206728
Iran	IRN	2020	0.08699	0.0353598	0.0200302	0.0153169	0.0155276	0.00322398	0.00811645	0.00861234	0.00491374	0.0151024	0.213193
Iran	IRN	2021	0.0837695	0.0354721	0.0219746	0.0126884	0.0154129	0.00361682	0.00811645	0.00921797	0.00636276	0.0159414	0.212573
Iran	IRN	2022	0.0846141	0.0386376	0.0220362	0.013419	0.0151779	0.00361005	0.00811645	0.00847545	0.00750754	0.0134243	0.215019
Iran	IRN	2023	0.0572973	0.0214232	0.0199586	0.0117367	0.0128007	0.00354232	0.00811645	0.0069902	0.00674632	0.0176194	0.166231
Iraq	IRQ	2004	0.0710134	0	0.011077	0.0123748	0.00698523	0.00277696	0.00541096	0.00202824	0.00170978	0.00167804	0.115054
Iraq	IRQ	2005	0.0778303	0	0.0108267	0.0143734	0.00950609	0.00172713	0.00541096	0.00221438	0.00176741	0.00251706	0.126173
Iraq	IRQ	2006	0.0635075	0	0.00941095	0.0169281	0.00785927	0.00394193	0.00541096	0.00150856	0.00226556	0.00167804	0.112511
Iraq	IRQ	2007	0.0780008	0	0.0118945	0.0181821	0.0076184	0.00356941	0.00541096	0.000523761	0.00219794	0.00167804	0.129076
Iraq	IRQ	2008	0.0637345	0	0.016776	0.0213216	0.00759901	0.00312239	0.00541096	0.000348234	0.00192484	0.00167804	0.121916
Iraq	IRQ	2009	0.0649117	0	0.017511	0.0238375	0.0106285	0.00421285	0.00541096	0.000525016	0.00175952	0.00167804	0.130475
Iraq	IRQ	2010	0.0653883	0	0.0187437	0.0234216	0.00983707	0.00261441	0.00541096	0.000387292	0.00163096	0.00167804	0.129112
Iraq	IRQ	2011	0.0672072	0	0.0191824	0.0237647	0.0122096	0.00346104	0.00541096	0.000354665	0.000834111	0	0.132425
Iraq	IRQ	2012	0.0669881	0	0.0194588	0.0214452	0.0124317	0.00409094	0.00541096	0.00128839	0.00074893	0	0.131863
Iraq	IRQ	2013	0.0663715	0	0.019558	0.0216454	0.0109083	0.0036981	0.00541096	0.000526042	0.00188302	0.000839021	0.13084
Iraq	IRQ	2014	0.0699363	0	0.0194626	0.0215654	0.00982512	0.00343395	0.00541096	0.000410978	0.00208864	0.00167804	0.133812
Iraq	IRQ	2015	0.0564668	0	0.0172802	0.0212485	0.00825453	0.00342718	0.00541096	0.000439527	0.00398944	0.00251706	0.119034
Iraq	IRQ	2016	0.0554798	0	0.0168648	0.0240949	0.00760068	0.00266182	0.00541096	0.000395606	0.00386887	0.00251706	0.118895
Iraq	IRQ	2017	0.0535062	0	0.0169839	0.02198	0.00829013	0.00262795	0.00541096	0.000530349	0.00389991	0.00755119	0.120781
Iraq	IRQ	2018	0.052217	0	0.0163163	0.0228078	0.00768765	0.00298693	0.00541096	0.000480624	0.00417553	0.00755119	0.119634
Iraq	IRQ	2019	0.0526565	0	0.0156632	0.0222268	0.00923417	0.00360328	0.00541096	0.000321724	0.00415592	0.00755119	0.120824
Iraq	IRQ	2020	0.0446601	0	0.0157733	0.0179133	0.0105	0.00329849	0.00541096	0.000445174	0.00404863	0.00335608	0.105406
Iraq	IRQ	2021	0.05194	0	0.0155244	0.021665	0.0119566	0.00230962	0.00541096	0.000453958	0.00492544	0.00503412	0.11922
Iraq	IRQ	2022	0.0560961	0	0.0157827	0.0207374	0.0132193	0.00379292	0.00541096	0.00338128	0.00595312	0.0041951	0.128569
Iraq	IRQ	2023	0.0451791	0	0.0144891	0.0161598	0.0107875	0.00439573	0.00541096	0.00144055	0.00599768	0.00335608	0.107217
Israel	ISR	2004	0.0987748	0	0.0536862	0.0562092	0.0612126	0.00365746	0.0189384	0.058617	0.00260401	0.0679607	0.42166
Israel	ISR	2005	0.0989228	0	0.0506546	0.0569926	0.0592045	0.00345427	0.0189384	0.0613431	0.00239911	0.0738338	0.425743
Israel	ISR	2006	0.098421	0	0.0537732	0.0593977	0.0632066	0.00355586	0.0189384	0.0628671	0.00143977	0.0679607	0.42956
Israel	ISR	2007	0.0845188	0	0.0535175	0.0612338	0.0596635	0.0036236	0.0189384	0.0672592	0.00211641	0.079707	0.430578
Israel	ISR	2008	0.0871044	0	0.0549321	0.0624885	0.0606026	0.00355586	0.0189384	0.0665555	0.00239313	0.0771899	0.43376
Israel	ISR	2009	0.0715937	0	0.0541247	0.0612057	0.0587583	0.0034204	0.0216439	0.0632621	0.00271985	0.0637656	0.400494
Israel	ISR	2010	0.0889038	0	0.0558345	0.0632619	0.0575562	0.00356941	0.0216439	0.0604093	0.00272307	0.0671217	0.421024
Israel	ISR	2011	0.0912972	0	0.0550982	0.0649728	0.058633	0.00358296	0.0216439	0.0615374	0.00255079	0.0662826	0.425599
Israel	ISR	2012	0.0933777	0	0.0541005	0.0624862	0.0609907	0.00345427	0.0216439	0.0638168	0.00303956	0.0671217	0.430031
Israel	ISR	2013	0.0865169	0	0.0537021	0.0622776	0.0610778	0.00337976	0.0216439	0.0629614	0.00234446	0.0671217	0.421026
Israel	ISR	2014	0.0923896	0	0.0531527	0.0631979	0.0600522	0.00355586	0.0216439	0.0642888	0.00312091	0.0646046	0.426006
Israel	ISR	2015	0.0995305	0	0.0553925	0.06405	0.0610958	0.00363714	0.0216439	0.0659204	0.00291157	0.0587315	0.432913
Israel	ISR	2016	0.0971303	0	0.0546925	0.0647913	0.0665246	0.00370487	0.0216439	0.0699535	0.00329407	0.0612485	0.442983
Israel	ISR	2017	0.0960994	0	0.0552768	0.0640939	0.0584637	0.00361005	0.0216439	0.0723442	0.00503643	0.0612485	0.437817
Israel	ISR	2018	0.0886406	0	0.0526027	0.0636724	0.0576399	0.0035965	0.0216439	0.0747282	0.00479177	0.0562144	0.42353
Israel	ISR	2019	0.0914829	0	0.0543801	0.0642399	0.0580961	0.00355586	0.0216439	0.0816223	0.00564116	0.0520193	0.432682
Israel	ISR	2020	0.0932391	0	0.0508557	0.0636098	0.0527369	0.00356941	0.0243493	0.0893071	0.00415492	0.0570534	0.438876
Israel	ISR	2021	0.0966945	0	0.0538174	0.0630195	0.0593497	0.00367778	0.0297603	0.086973	0.00486501	0.0578924	0.45605
Israel	ISR	2022	0.0946282	0	0.0535985	0.0631103	0.0582563	0.00361682	0.0324658	0.0782586	0.00607611	0.0612485	0.451259
Israel	ISR	2023	0.100398	0	0.052247	0.0616104	0.0593477	0.00361682	0.0324658	0.0820019	0.00569095	0.0528583	0.450237
Jordan	JOR	2004	0.0987021	0	0.0354253	0.0469298	0.0471706	0.00367778	0.0108219	0.00678923	0.000737769	0.0562144	0.306469
Jordan	JOR	2005	0.0988785	0	0.0349713	0.0430836	0.0469632	0.00337299	0.0135274	0.00675949	0.000925032	0.0511803	0.299662
Jordan	JOR	2006	0.0986139	0	0.0377395	0.0474795	0.0469273	0.00218093	0.0135274	0.00792292	0.0012384	0.0553754	0.311005
Jordan	JOR	2007	0.0948837	0	0.0384964	0.0472903	0.0471061	0.00261441	0.0162329	0.00798815	0.00283154	0.0377559	0.295199
Jordan	JOR	2008	0.0958643	0	0.0385915	0.0476717	0.0492041	0.00226898	0.0162329	0.00642173	0.000571232	0.0327218	0.289548
Jordan	JOR	2009	0.0964691	0	0.0386192	0.0467211	0.0443391	0.00273632	0.0162329	0.0073285	0.000876119	0.0343999	0.287722
Jordan	JOR	2010	0.0754883	0	0.0364658	0.0457708	0.0414844	0.00300725	0.0162329	0.00514146	0.00184834	0.041951	0.26739
Jordan	JOR	2011	0.0493749	0	0.0365583	0.0472032	0.0428647	0.00288533	0.0162329	0.00519351	0.000873375	0.0436291	0.244815
Jordan	JOR	2012	0.0740074	0	0.0357835	0.0457953	0.0422131	0.00267537	0.0189384	0.00618615	0.000821881	0.038595	0.265016
Jordan	JOR	2013	0.0808505	0	0.035067	0.0446343	0.042103	0.00234348	0.0189384	0.00611285	0.00313255	0.040273	0.273455
Jordan	JOR	2014	0.0892331	0	0.037192	0.0434547	0.0436695	0.00266182	0.0189384	0.00693087	0.00137254	0.039434	0.282887
Jordan	JOR	2015	0.0804452	0	0.0367866	0.0434148	0.0461367	0.00287178	0.0189384	0.00687602	0.00225447	0.0343999	0.272124
Jordan	JOR	2016	0.0909071	0	0.0369204	0.0429028	0.0462803	0.0027431	0.0189384	0.0107186	0.00149063	0.0377559	0.288657
Jordan	JOR	2017	0.0959971	0	0.0361939	0.0431204	0.0457492	0.00269568	0.0189384	0.00724457	0.00106464	0.0453071	0.296311
Jordan	JOR	2018	0.0960884	0	0.0366054	0.0422424	0.043423	0.00263473	0.0189384	0.00671827	0.000885109	0.0469852	0.294521
Jordan	JOR	2019	0.0963386	0	0.0363015	0.0422218	0.0424361	0.0028921	0.0189384	0.00560357	0.00135883	0.0453071	0.291398
Jordan	JOR	2020	0.0971125	0	0.0366014	0.0461815	0.041501	0.00323753	0.0189384	0.00525694	0.00166923	0.0427901	0.293289
Jordan	JOR	2021	0.0963143	0	0.0380847	0.0440793	0.0412193	0.00296661	0.0216439	0.0047848	0.00347841	0.0503412	0.302913
Jordan	JOR	2022	0.09298	0	0.0380782	0.0444784	0.0422683	0.00281083	0.0216439	0.00578903	0.00314846	0.0486632	0.29986
Jordan	JOR	2023	0.100591	0	0.0409395	0.0455598	0.0426212	0.00282437	0.0216439	0.00574934	0.00394856	0.0536973	0.317575
Kazakhstan	KAZ	2004	0.0956494	0.0518387	0.0236215	0.0333027	0.0156446	0.00311562	0.0162329	0.00370537	0.00274343	0.0167804	0.262635
Kazakhstan	KAZ	2005	0.094051	0.0450922	0.0251989	0.0367025	0.0176993	0.00340686	0.0162329	0.00425815	0.00295582	0.0109073	0.256505
Kazakhstan	KAZ	2006	0.0910087	0.0500987	0.0280817	0.0356	0.0181469	0.00339331	0.0162329	0.00361815	0.00351055	0.0167804	0.266471
Kazakhstan	KAZ	2007	0.0880115	0.0498405	0.0252693	0.0354651	0.0182123	0.00328494	0.0162329	0.0030853	0.00399717	0.0159414	0.25934
Kazakhstan	KAZ	2008	0.09659	0.0524224	0.0273802	0.0364686	0.0184743	0.00304788	0.0162329	0.00320608	0.00419596	0.0209755	0.278994
Kazakhstan	KAZ	2009	0.0737231	0.0455861	0.0286263	0.0369322	0.0195836	0.0034204	0.0162329	0.00340529	0.00401421	0.0109073	0.242431
Kazakhstan	KAZ	2010	0.0407842	0.0427237	0.0278453	0.036669	0.0180133	0.0033459	0.0162329	0.00221582	0.00398598	0.0167804	0.208596
Kazakhstan	KAZ	2011	0.0406297	0.0454963	0.0275734	0.0375159	0.0181121	0.00347459	0.0162329	0.00221707	0.00411355	0.0176194	0.212985
Kazakhstan	KAZ	2012	0.0492978	0.0479098	0.0273614	0.0347607	0.0198152	0.00384711	0.0216439	0.00240154	0.00464589	0.0201365	0.23182
Kazakhstan	KAZ	2013	0.0489755	0.051008	0.0259413	0.0350323	0.01959	0.00344072	0.0216439	0.00249676	0.00508355	0.0218145	0.235027
Kazakhstan	KAZ	2014	0.0697236	0.05295	0.0339655	0.0374496	0.0219732	0.00348136	0.0216439	0.00243244	0.00422528	0.0176194	0.265464
Kazakhstan	KAZ	2015	0.0635455	0.0531632	0.0329992	0.0400847	0.0209364	0.00326462	0.0297603	0.00246836	0.00454545	0.0209755	0.271743
Kazakhstan	KAZ	2016	0.0623446	0.0532979	0.03307	0.0388324	0.0218274	0.00298693	0.0324658	0.00203355	0.00463419	0.0142634	0.265756
Kazakhstan	KAZ	2017	0.0547254	0.062615	0.0342065	0.044444	0.021651	0.00300725	0.0324658	0.00179637	0.00454166	0.0167804	0.276233
Kazakhstan	KAZ	2018	0.0538414	0.0713371	0.0345602	0.0433747	0.029504	0.00321044	0.0324658	0.00164202	0.00465655	0.0184585	0.293051
Kazakhstan	KAZ	2019	0.0685339	0.0630977	0.0362124	0.0435999	0.0341599	0.00328494	0.0351713	0.00166681	0.00473271	0.0192975	0.309757
Kazakhstan	KAZ	2020	0.0554434	0.0619415	0.0367612	0.0435793	0.0320799	0.00308852	0.0351713	0.00178618	0.00302926	0.0134243	0.286305
Kazakhstan	KAZ	2021	0.069292	0.0574626	0.0356298	0.0430621	0.0347485	0.0029192	0.0378767	0.00185222	0.00419127	0.0159414	0.302976
Kazakhstan	KAZ	2022	0.0703572	0.0662071	0.0373133	0.0414954	0.036426	0.00325785	0.0378767	0.00168767	0.00505936	0.0176194	0.3173
Kazakhstan	KAZ	2023	0.0915526	0.0296117	0.0373737	0.0428657	0.034599	0.00356264	0.0378767	0.00261879	0.00671898	0.0184585	0.305238
Kuwait	KWT	2004	0.0993534	0	0.0364704	0.051601	0.0580079	0.00512722	0.00541096	0.00185018	0.00228984	0.00922923	0.26934
Kuwait	KWT	2005	0.0793685	0	0.0375526	0.0500483	0.0519181	0.00587226	0.00541096	0.00139104	0.00374669	0.00503412	0.240343
Kuwait	KWT	2006	0.0630809	0	0.0391732	0.0469163	0.0502532	0.00637346	0.00541096	0.00113944	0.00604127	0.0100682	0.228457
Kuwait	KWT	2007	0.0745543	0	0.0363129	0.0462748	0.0488584	0.00579098	0.00541096	0.00115607	0.00220237	0.00755119	0.228112
Kuwait	KWT	2008	0.0696023	0	0.0346978	0.0447966	0.0499243	0.00612286	0.00541096	0.00115073	0.00199337	0.0109073	0.224606
Kuwait	KWT	2009	0.0631486	0	0.0378677	0.0444063	0.0474883	0.00516108	0.00541096	0.0015683	0.00371928	0.0134243	0.222195
Kuwait	KWT	2010	0.0349368	0	0.0373502	0.0445066	0.0473503	0.00552006	0.00541096	0.00139999	0.00870455	0.00251706	0.187697
Kuwait	KWT	2011	0.0519633	0	0.0352323	0.0431127	0.0424005	0.00625832	0.00541096	0.00136171	0.00602954	0.00167804	0.193447
Kuwait	KWT	2012	0.0631101	0	0.0338581	0.0409788	0.0361607	0.00643442	0.00541096	0.00133426	0.00502833	0.00503412	0.19735
Kuwait	KWT	2013	0.0952491	0	0.0338655	0.0403816	0.0362103	0.00608222	0.00811645	0.00453924	0.00586722	0.0041951	0.234507
Kuwait	KWT	2014	0.0661769	0	0.0327674	0.0390754	0.0350559	0.00561488	0.0108219	0.00650816	0.00472764	0.00335608	0.204104
Kuwait	KWT	2015	0.0225516	0	0.0340061	0.0382353	0.0348514	0.00358973	0.0108219	0.00132469	0.0033022	0.000839021	0.149522
Kuwait	KWT	2016	0.0396434	0	0.0321416	0.0401288	0.0338803	0.00304111	0.0108219	0.00106195	0.00335341	0.00335608	0.167429
Kuwait	KWT	2017	0.0338314	0	0.0319706	0.0402984	0.0324875	0.00389452	0.0108219	0.00107058	0.00322889	0.00503412	0.162638
Kuwait	KWT	2018	0.0278718	0	0.0333785	0.0418975	0.0334695	0.00432122	0.0108219	0.000805326	0.00395643	0.00251706	0.159039
Kuwait	KWT	2019	0.0313968	0	0.0349276	0.0425858	0.037019	0.00421285	0.0108219	0.00281267	0.00579577	0.00251706	0.17209
Kuwait	KWT	2020	0.0674328	0	0.032279	0.0465548	0.0385588	0.00365069	0.0108219	0.0027366	0.00585171	0.00167804	0.209564
Kuwait	KWT	2021	0.0300471	0	0.0340937	0.0445485	0.0393497	0.00505949	0.0108219	0.00248062	0.00873739	0.00671217	0.181851
Kuwait	KWT	2022	0.0808692	0	0.0368476	0.0454244	0.0434933	0.00567584	0.0108219	0.00105866	0.00579056	0.00167804	0.231659
Kuwait	KWT	2023	0.0603598	0	0.0352993	0.0473922	0.0452848	0.00547942	0.0108219	0.00296515	0.0099823	0.00167804	0.219263
Kyrgyzstan	KGZ	2004	0.0774605	0	0.0253921	0.034782	0.0158307	0.00376583	0.0135274	0.00293502	0.00196972	0.000839021	0.176502
Kyrgyzstan	KGZ	2005	0.0691333	0	0.022144	0.0237981	0.0120017	0.00361005	0.0135274	0.00292483	0.00129062	0.00251706	0.150947
Kyrgyzstan	KGZ	2006	0.0936559	0	0.0230465	0.0300481	0.0106854	0.00318335	0.0162329	0.00341941	0.00113595	0.00167804	0.183086
Kyrgyzstan	KGZ	2007	0.089964	0	0.0234788	0.0342945	0.0106055	0.00300725	0.0162329	0.00348388	0.00214128	0.00251706	0.185725
Kyrgyzstan	KGZ	2008	0.0747866	0	0.0232827	0.0354734	0.0127928	0.00241799	0.0162329	0.00279244	0.00185846	0.000839021	0.170476
Kyrgyzstan	KGZ	2009	0.0300139	0	0.0207458	0.0357795	0.0109729	0.00306143	0.0162329	0.00231872	0.0021304	0.00335608	0.124612
Kyrgyzstan	KGZ	2010	0.0517621	0	0.0254046	0.0370542	0.0140832	0.00290565	0.0162329	0.00224813	0.00181765	0.000839021	0.152347
Kyrgyzstan	KGZ	2011	0.0694741	0	0.0257104	0.0377233	0.012799	0.00283115	0.0162329	0.00226162	0.0011317	0.00251706	0.170681
Kyrgyzstan	KGZ	2012	0.0784977	0	0.0255561	0.0355769	0.0146304	0.00230285	0.0189384	0.00241487	0.000414093	0.000839021	0.17917
Kyrgyzstan	KGZ	2013	0.0727268	0	0.0255055	0.0359103	0.0143722	0.00241122	0.0189384	0.00214884	0.000827172	0.00335608	0.176196
Kyrgyzstan	KGZ	2014	0.0822131	0	0.0222135	0.0337025	0.0150998	0.00220125	0.0189384	0.00177582	0.00124664	0.00251706	0.179908
Kyrgyzstan	KGZ	2015	0.0800201	0	0.0206073	0.0321674	0.0139833	0.00227575	0.0243493	0.00167653	0.00214512	0.00335608	0.180581
Kyrgyzstan	KGZ	2016	0.0624868	0	0.0208108	0.0348393	0.0156649	0.002567	0.0270548	0.00155387	0.00196527	0.00755119	0.174494
Kyrgyzstan	KGZ	2017	0.0739022	0	0.0239984	0.0349506	0.016283	0.00293274	0.0270548	0.00148893	0.0018944	0.0041951	0.1867
Kyrgyzstan	KGZ	2018	0.0750108	0	0.0255607	0.0346411	0.0189157	0.00253313	0.0270548	0.00139481	0.00309812	0.00335608	0.191565
Kyrgyzstan	KGZ	2019	0.0643446	0	0.0242897	0.0347208	0.0189262	0.00257377	0.0297603	0.00122367	0.00465833	0.00335608	0.183854
Kyrgyzstan	KGZ	2020	0.0543331	0	0.0266028	0.0337048	0.0152154	0.00365746	0.0297603	0.0012025	0.00390693	0.00587315	0.174256
Kyrgyzstan	KGZ	2021	0.0741134	0	0.0236229	0.030595	0.0146387	0.00281083	0.0324658	0.000988226	0.00393723	0.00587315	0.189045
Kyrgyzstan	KGZ	2022	0.07332	0	0.021923	0.0304643	0.0128342	0.000514754	0.0324658	0.00101489	0.00434134	0.00335608	0.180234
Kyrgyzstan	KGZ	2023	0.0831561	0	0.0219198	0.030746	0.0130444	8.805e-05	0.0324658	0.00126896	0.00466054	0.0041951	0.191545
Lao People’s Dem. Rep.	LAO	2004	0.0718171	0.00019083	0.0198343	0.0185857	0.0147042	0.00241122	0.0108219	0.00356388	0.00323251	0.0041951	0.149357
Lao People’s Dem. Rep.	LAO	2005	0.0713868	0.00342149	0.0171688	0.0179375	0.0108649	0.0022893	0.0135274	0.00346607	0.0034347	0.00587315	0.14937
Lao People’s Dem. Rep.	LAO	2006	0.0710075	0.00682535	0.0204011	0.0189639	0.0105507	0.00272278	0.0135274	0.00354509	0.00328992	0.00587315	0.156707
Lao People’s Dem. Rep.	LAO	2007	0.0722458	0.00702044	0.0216474	0.0206259	0.0116847	0.00264827	0.0135274	0.00346869	0.0028489	0.00587315	0.161591
Lao People’s Dem. Rep.	LAO	2008	0.0736244	0.00999101	0.0218988	0.0215236	0.0133839	0.00229607	0.0162329	0.0032983	0.00265211	0.00503412	0.169935
Lao People’s Dem. Rep.	LAO	2009	0.0637677	0.0136479	0.0208499	0.0226468	0.0124178	0.00214707	0.0189384	0.00367594	0.00325666	0.0041951	0.165543
Lao People’s Dem. Rep.	LAO	2010	0.0223483	0.0148227	0.0222457	0.0236558	0.0136172	0.00223511	0.0243493	0.00420547	0.00301848	0.00251706	0.133015
Lao People’s Dem. Rep.	LAO	2011	0.0290341	0.0155758	0.0226894	0.0243174	0.0136796	0.00231639	0.0243493	0.00330671	0.00377477	0.00335608	0.1424
Lao People’s Dem. Rep.	LAO	2012	0.055085	0.0167909	0.0226244	0.0269207	0.017471	0.00285824	0.0243493	0.00282867	0.0044776	0.0041951	0.177601
Lao People’s Dem. Rep.	LAO	2013	0.0475739	0.0173897	0.0242256	0.0264613	0.0193768	0.00282437	0.0243493	0.00237919	0.00438071	0.0117463	0.180707
Lao People’s Dem. Rep.	LAO	2014	0.0703838	0.0179264	0.0289798	0.0260583	0.0213393	0.00237058	0.0243493	0.0025159	0.00418548	0.0041951	0.202304
Lao People’s Dem. Rep.	LAO	2015	0.0729402	0.0188251	0.0269241	0.0266773	0.0192921	0.0022893	0.0243493	0.00223506	0.00382133	0.00587315	0.203227
Lao People’s Dem. Rep.	LAO	2016	0.0747977	0.0199743	0.0287487	0.028265	0.0183341	0.00276341	0.0243493	0.00236831	0.00400213	0.00503412	0.208637
Lao People’s Dem. Rep.	LAO	2017	0.0644771	0.0172089	0.0289795	0.0283841	0.018796	0.00285146	0.0243493	0.00154481	0.00383308	0.00335608	0.19378
Lao People’s Dem. Rep.	LAO	2018	0.0701906	0.0173935	0.0244122	0.0270516	0.0180971	0.00273632	0.0243493	0.0022057	0.00448605	0.0041951	0.195117
Lao People’s Dem. Rep.	LAO	2019	0.0574375	0.0158204	0.0230228	0.0282726	0.016301	0.00287856	0.0270548	0.00313641	0.00451707	0.0041951	0.182636
Lao People’s Dem. Rep.	LAO	2020	0.0695534	0.0098966	0.0241747	0.026769	0.0161594	0.0032443	0.0270548	0.00345768	0.00394892	0.00671217	0.190971
Lao People’s Dem. Rep.	LAO	2021	0.0749673	0.00430481	0.0260047	0.0255584	0.0167926	0.00350845	0.0297603	0.00190499	0.00535965	0.00587315	0.194034
Lao People’s Dem. Rep.	LAO	2022	0.0702517	0.00491289	0.0262929	0.0241698	0.01881	0.00314948	0.0297603	0.0018399	0.0046697	0.00587315	0.18973
Lao People’s Dem. Rep.	LAO	2023	0.0765327	0.00852695	0.0256055	0.0252234	0.018628	0.00353555	0.0297603	0.00204319	0.00518992	0.00755119	0.202597
Latvia	LVA	2004	0.0971571	0	0.0437428	0.0580625	0.0440798	0.00252636	0.0622261	0.00605875	0.00255172	0.0192975	0.335703
Latvia	LVA	2005	0.0970176	0	0.0430785	0.0572199	0.0489144	0.00255345	0.0649316	0.00807708	0.00291755	0.0167804	0.34149
Latvia	LVA	2006	0.0958203	0	0.0449379	0.0582725	0.0486747	0.00194387	0.067637	0.0099569	0.00268076	0.0184585	0.348382
Latvia	LVA	2007	0.0784099	0	0.0415214	0.0586461	0.0482626	0.00195065	0.0703425	0.00845354	0.00311249	0.0134243	0.324123
Latvia	LVA	2008	0.0848428	0	0.0429478	0.0588513	0.0458165	0.00251958	0.078459	0.00886342	0.00269886	0.0100682	0.335068
Latvia	LVA	2009	0.0859569	0	0.0444082	0.058075	0.0451843	0.0038742	0.0811645	0.00684588	0.00275611	0.00839021	0.336655
Latvia	LVA	2010	0.0811491	0	0.0459525	0.0581793	0.0452216	0.00346781	0.0838699	0.00931063	0.00232086	0.0109073	0.340379
Latvia	LVA	2011	0.0816131	0	0.0454535	0.0586472	0.0469273	0.00312239	0.0865754	0.0110347	0.00234003	0.0125853	0.348299
Latvia	LVA	2012	0.0789851	0	0.047525	0.0596367	0.0459987	0.00310207	0.0892809	0.0102104	0.00305225	0.0192975	0.357089
Latvia	LVA	2013	0.0712326	0	0.0482847	0.0601068	0.0478743	0.00316303	0.0973973	0.00942828	0.00348886	0.0184585	0.359434
Latvia	LVA	2014	0.0645997	0	0.0493496	0.0624083	0.0498727	0.0032443	0.108219	0.0106184	0.00355794	0.0302047	0.382075
Latvia	LVA	2015	0.0675955	0	0.0508772	0.0607764	0.0504209	0.00331203	0.108219	0.00952537	0.00398046	0.0243316	0.379039
Latvia	LVA	2016	0.0642247	0	0.0495684	0.0606676	0.0495523	0.00346104	0.116336	0.00663506	0.00408431	0.0176194	0.372149
Latvia	LVA	2017	0.0600603	0	0.0480792	0.0620191	0.0519327	0.00343395	0.121747	0.00782563	0.00393146	0.0251706	0.3842
Latvia	LVA	2018	0.067898	0	0.050086	0.0618349	0.0473314	0.00333913	0.127158	0.00982796	0.00405182	0.0192975	0.390824
Latvia	LVA	2019	0.0566617	0	0.051061	0.0626877	0.0514688	0.00331203	0.135274	0.00979	0.00429445	0.0218145	0.396364
Latvia	LVA	2020	0.0566437	0	0.0476702	0.0626508	0.0562709	0.00354909	0.140685	0.0112588	0.00418845	0.0201365	0.403054
Latvia	LVA	2021	0.0601578	0	0.0475934	0.0632846	0.056892	0.00308852	0.143391	0.0114315	0.00501916	0.0201365	0.410994
Latvia	LVA	2022	0.0919236	0	0.0454873	0.0624819	0.0562867	0.00302756	0.143391	0.0155173	0.00487974	0.0192975	0.442292
Latvia	LVA	2023	0.0987205	0	0.0455621	0.0625056	0.0563839	0.00308175	0.143391	0.0169977	0.00632987	0.0209755	0.453947
Lebanon	LBN	2004	0.098148	0	0.0326973	0.0399889	0.0272311	0.00213352	0.00541096	0.0046347	0.00114544	0.0184585	0.229848
Lebanon	LBN	2005	0.0985379	0	0.033429	0.038491	0.0285981	0.00258732	0.00541096	0.00528549	0.00146262	0.0209755	0.234778
Lebanon	LBN	2006	0.0996893	0	0.0327709	0.0368286	0.0180485	0.00275664	0.00541096	0.00521458	0.00104308	0.0243316	0.226094
Lebanon	LBN	2007	0.0969328	0	0.0317893	0.0355884	0.0194042	0.00269568	0.00811645	0.00527128	0.00148579	0.0167804	0.218064
Lebanon	LBN	2008	0.0949725	0	0.0303655	0.0356815	0.0212382	0.0021877	0.00811645	0.00552489	0.00185945	0.0134243	0.213371
Lebanon	LBN	2009	0.0900432	0	0.0293468	0.0398905	0.0209349	0.0018355	0.00811645	0.00521836	0.0024032	0.0159414	0.21373
Lebanon	LBN	2010	0.0992995	0	0.0330502	0.0420909	0.019951	0.00195065	0.00811645	0.00499779	0.00227232	0.0176194	0.229348
Lebanon	LBN	2011	0.0978064	0	0.0330629	0.0395482	0.0202921	0.00224189	0.00811645	0.00548623	0.00170507	0.0201365	0.228396
Lebanon	LBN	2012	0.0994805	0	0.0316109	0.039259	0.0210702	0.00159845	0.00811645	0.00507713	0.00291933	0.0176194	0.226751
Lebanon	LBN	2013	0.097994	0	0.0306014	0.0402607	0.0197397	0.00145621	0.00811645	0.00574868	0.00228324	0.0134243	0.219625
Lebanon	LBN	2014	0.0979678	0	0.0313642	0.03645	0.0170741	0.00139525	0.00811645	0.00522289	0.00223918	0.0117463	0.211576
Lebanon	LBN	2015	0.098899	0	0.0292057	0.0352049	0.0202522	0.00200483	0.00811645	0.0035112	0.00237154	0.0109073	0.210473
Lebanon	LBN	2016	0.0978228	0	0.0279897	0.0342957	0.0182544	0.001761	0.00811645	0.00572423	0.00322483	0.0176194	0.214809
Lebanon	LBN	2017	0.0967722	0	0.0283239	0.0349731	0.0174007	0.00155781	0.00811645	0.00548141	0.00405219	0.0041951	0.200873
Lebanon	LBN	2018	0.0981417	0	0.0251508	0.0336238	0.0150347	0.00139525	0.00811645	0.00527452	0.00573465	0.00839021	0.200862
Lebanon	LBN	2019	0.0995992	0	0.0231358	0.032235	0.0142197	0.00144267	0.00811645	0.00623129	0.00648221	0.00335608	0.194818
Lebanon	LBN	2020	0.0987031	0	0.0172324	0.0280459	0.0139833	0.00228253	0.00811645	0.00301676	0.00366291	0.00335608	0.178399
Lebanon	LBN	2021	0.0986739	0	0.0156412	0.0256258	0.0124248	0.00212675	0.0108219	0.00291448	0.00459276	0.00671217	0.179534
Lebanon	LBN	2022	0.0986612	0	0.0134512	0.0215891	0.0151625	0.00147653	0.0108219	0.00417436	0.0048744	0.00755119	0.177762
Lebanon	LBN	2023	0.0795055	0	0.0116476	0.0236848	0.0129097	0.001761	0.0108219	0.00277158	0.00500933	0.00839021	0.156502
Lithuania	LTU	2004	0.0887248	0	0.0454848	0.0604804	0.0489637	0.00283792	0.0622261	0.0115959	0.0013672	0.0260096	0.34769
Lithuania	LTU	2005	0.088173	0	0.0464327	0.0583237	0.047655	0.00285146	0.0649316	0.0115459	0.00156528	0.0276877	0.349166
Lithuania	LTU	2006	0.0868618	0	0.0458593	0.0589728	0.0441393	0.00263473	0.067637	0.0122334	0.0015803	0.0335608	0.35348
Lithuania	LTU	2007	0.0680457	0	0.0449544	0.0596262	0.0429497	0.00231639	0.0703425	0.0123856	0.00292811	0.0285267	0.332075
Lithuania	LTU	2008	0.0734743	0	0.043554	0.0601969	0.0431608	0.00245185	0.078459	0.0121908	0.00317001	0.0302047	0.346862
Lithuania	LTU	2009	0.0680194	0	0.0454635	0.058593	0.0457373	0.00348813	0.0811645	0.012842	0.00211519	0.040273	0.357696
Lithuania	LTU	2010	0.069397	0	0.0461827	0.0587401	0.0490292	0.00336622	0.0838699	0.0120963	0.00213815	0.0377559	0.362576
Lithuania	LTU	2011	0.0687081	0	0.0455954	0.0581425	0.0478412	0.00310207	0.0865754	0.0139691	0.00432705	0.0369169	0.365178
Lithuania	LTU	2012	0.0723039	0	0.0475009	0.0615385	0.0493509	0.0032443	0.0892809	0.0138177	0.00294207	0.0360779	0.376057
Lithuania	LTU	2013	0.0558051	0	0.0474885	0.062058	0.0500774	0.00346781	0.0973973	0.0146911	0.00353808	0.0352389	0.369762
Lithuania	LTU	2014	0.0740465	0	0.0497397	0.0627993	0.0531159	0.00358973	0.108219	0.0159678	0.0023628	0.038595	0.408436
Lithuania	LTU	2015	0.0733615	0	0.0523229	0.0641315	0.0537746	0.00319012	0.108219	0.0161764	0.0024018	0.0318828	0.405461
Lithuania	LTU	2016	0.0755352	0	0.0505712	0.0616599	0.0558932	0.00327817	0.116336	0.0130235	0.00296024	0.038595	0.417852
Lithuania	LTU	2017	0.0751446	0	0.0490302	0.0620442	0.0523313	0.00338654	0.121747	0.0138682	0.00343192	0.0453071	0.426291
Lithuania	LTU	2018	0.0797276	0	0.0505501	0.0611118	0.0511433	0.00337299	0.127158	0.0145013	0.00336747	0.0495022	0.440434
Lithuania	LTU	2019	0.0857407	0	0.0501959	0.0620511	0.0556656	0.00358973	0.135274	0.015394	0.00400063	0.0520193	0.463931
Lithuania	LTU	2020	0.0850884	0	0.0503038	0.0608714	0.0582006	0.00384711	0.140685	0.0175913	0.00366009	0.0587315	0.478979
Lithuania	LTU	2021	0.084289	0	0.0503416	0.0642447	0.0592396	0.00342718	0.143391	0.0172327	0.00469595	0.0545364	0.481398
Lithuania	LTU	2022	0.0968037	0	0.0499918	0.0647542	0.0574873	0.00298015	0.143391	0.0160167	0.00524017	0.0511803	0.487845
Lithuania	LTU	2023	0.101174	0	0.0508283	0.0654494	0.058268	0.00348136	0.143391	0.00528433	0.00585856	0.0503412	0.484076
Malaysia	MYS	2004	0.0984334	0	0.0507632	0.0498822	0.0479173	0.00410448	0.00541096	0.00921949	0.0025516	0.0553754	0.323658
Malaysia	MYS	2005	0.0938938	0	0.050728	0.0529654	0.0444599	0.00428736	0.00811645	0.00896784	0.00266516	0.0612485	0.327332
Malaysia	MYS	2006	0.0969408	0	0.0536221	0.0512201	0.0454342	0.00439573	0.0108219	0.00939455	0.00241855	0.0671217	0.34137
Malaysia	MYS	2007	0.0954135	0	0.0534199	0.0506482	0.0443858	0.00434831	0.0108219	0.0126931	0.00194325	0.0612485	0.334923
Malaysia	MYS	2008	0.0985534	0	0.0508298	0.0467867	0.0385753	0.00445668	0.0162329	0.0121774	0.00249063	0.0545364	0.324639
Malaysia	MYS	2009	0.0968484	2.69404e-05	0.0485233	0.0464839	0.0384977	0.00435509	0.0189384	0.0156525	0.00297587	0.0327218	0.305024
Malaysia	MYS	2010	0.0974043	0	0.050774	0.0525465	0.0419082	0.00402321	0.0270548	0.0160614	0.00323864	0.0293657	0.322377
Malaysia	MYS	2011	0.0966142	0	0.0498845	0.0514082	0.0411289	0.00407739	0.0297603	0.0160197	0.00335504	0.0327218	0.32497
Malaysia	MYS	2012	0.0960357	0	0.0486867	0.0501661	0.0454362	0.0036981	0.0324658	0.0169494	0.00300844	0.0318828	0.328329
Malaysia	MYS	2013	0.0987961	0	0.0499839	0.0517753	0.048145	0.00358296	0.0351713	0.01862	0.00554701	0.0343999	0.346021
Malaysia	MYS	2014	0.0973865	0	0.0522554	0.0558838	0.0495733	0.00364391	0.0351713	0.019617	0.00508512	0.0285267	0.347143
Malaysia	MYS	2015	0.0988805	0	0.0488467	0.0542069	0.0447208	0.00355586	0.0378767	0.019879	0.0046066	0.0318828	0.344456
Malaysia	MYS	2016	0.098949	0	0.0473667	0.0534829	0.0412384	0.00351523	0.0378767	0.0220079	0.00479946	0.0343999	0.343636
Malaysia	MYS	2017	0.0983577	0	0.0467711	0.0536141	0.0404815	0.00354232	0.0378767	0.0178319	0.00434892	0.0335608	0.336385
Malaysia	MYS	2018	0.0977178	0	0.0508844	0.051919	0.0473904	0.00350168	0.0405822	0.016127	0.00474852	0.0436291	0.3565
Malaysia	MYS	2019	0.0952971	0	0.0496017	0.051416	0.0458799	0.00358973	0.0432877	0.0164988	0.00402753	0.0318828	0.341481
Malaysia	MYS	2020	0.0981509	0	0.0504133	0.0535294	0.045781	0.00363714	0.0432877	0.014725	0.0037879	0.0343999	0.347712
Malaysia	MYS	2021	0.0927724	0	0.0493732	0.0543789	0.0439214	0.00361682	0.0459932	0.017372	0.00468903	0.0343999	0.346517
Malaysia	MYS	2022	0.0948646	0	0.0499725	0.053128	0.0462407	0.00356941	0.0459932	0.0167197	0.00507167	0.0343999	0.34996
Malaysia	MYS	2023	0.0990634	0	0.0482254	0.0534278	0.0472949	0.00345427	0.0459932	0.0158256	0.00567599	0.0495022	0.368463
Maldives	MDV	2004	0.0872892	0	0.0407577	0.041421	0.0342194	0.00267537	0.00270548	0.00832431	0.00202963	0.041951	0.261373
Maldives	MDV	2005	0.0885148	0	0.0387598	0.0508674	0.0309409	0.001761	0.00270548	0.00355005	0.00190797	0.000839021	0.219846
Maldives	MDV	2006	0.0834738	0	0.0377288	0.0489122	0.0270237	0.00205224	0.00541096	0.0088063	0.00227634	0.040273	0.255957
Maldives	MDV	2007	0.088073	0	0.037032	0.0426961	0.0212026	0.0023909	0.00541096	0.00946411	0.00229857	0.040273	0.248841
Maldives	MDV	2008	0.0606432	0	0.0319856	0.0350587	0.0221085	0.00153072	0.00541096	0.00429521	0.00299795	0.00335608	0.167387
Maldives	MDV	2009	0.0622067	0	0.0286824	0.0349301	0.0255418	0.00270246	0.00541096	0.00963084	0.00220361	0.0318828	0.203192
Maldives	MDV	2010	0.066764	0	0.032339	0.0348769	0.0284433	0.00285824	0.00541096	0.00989958	0.00235767	0.0335608	0.21651
Maldives	MDV	2011	0.0652625	0	0.0308163	0.0348643	0.0281417	0.00235026	0.00811645	0.00856157	0.00346331	0.0260096	0.207586
Maldives	MDV	2012	0.0307674	0	0.0324082	0.0345613	0.024861	0.00290565	0.00811645	0.00895734	0.00339135	0.039434	0.185403
Maldives	MDV	2013	0.0632258	0	0.0316593	0.0335785	0.0245492	0.00306143	0.00811645	0.00357775	0.00395528	0.00503412	0.176758
Maldives	MDV	2014	0.0790233	0	0.0317559	0.0350468	0.0334735	0.00310207	0.00811645	0.00418376	0.0040061	0.0041951	0.202903
Maldives	MDV	2015	0.080586	0	0.0317605	0.0340146	0.031053	0.00284469	0.00811645	0.00344512	0.00355076	0.00335608	0.198727
Maldives	MDV	2016	0.0775578	0	0.0325333	0.0328915	0.0273745	0.001761	0.00811645	0.00382291	0.00415103	0.00335608	0.191565
Maldives	MDV	2017	0.0265373	0	0.0293077	0.0338827	0.0239144	0.00195065	0.00811645	0.0100044	0.00494904	0.040273	0.178936
Maldives	MDV	2018	0.0794881	0	0.028098	0.0322649	0.0218516	0.00146976	0.00811645	0.00706125	0.00554774	0.0151024	0.199
Maldives	MDV	2019	0.0840731	0	0.0325679	0.031899	0.0355638	0.0015849	0.00811645	0.00631922	0.00530465	0.0167804	0.22221
Maldives	MDV	2020	0.0942767	0	0.0338215	0.0312461	0.0341726	0.000975323	0.00811645	0.00609873	0.00452078	0.0184585	0.231687
Maldives	MDV	2021	0.0827422	0	0.0417185	0.0307965	0.0335092	0.00276341	0.00811645	0.011708	0.00557239	0.0343999	0.251327
Maldives	MDV	2022	0.0823856	0	0.0335848	0.0300257	0.0331058	0.00224866	0.00811645	0.0108156	0.00593831	0.0285267	0.234748
Maldives	MDV	2023	0.0979022	0	0.0332808	0.0297639	0.0316554	0.00191001	0.00811645	0.0121569	0.00606939	0.0251706	0.246026
Mongolia	MNG	2004	0.00463877	0.0148455	0.029587	0.0329015	0.0345353	0.00356941	0	0.00400968	0.00101411	0.0100682	0.13517
Mongolia	MNG	2005	0.00527351	0.0144762	0.0296294	0.0329656	0.0269612	0.00358973	0	0.00353894	0.00126395	0.00839021	0.126089
Mongolia	MNG	2006	0.00432806	0.0148259	0.0278956	0.0359886	0.027349	0.00409094	0	0.00280875	0.00166201	0.00587315	0.124822
Mongolia	MNG	2007	0.0019941	0.0148809	0.0271789	0.0366561	0.0267595	0.00363037	0	0.00354694	0.00193479	0.00671217	0.123294
Mongolia	MNG	2008	0.0431144	0.0145481	0.0273845	0.0354617	0.0256075	0.00251958	0	0.00509045	0.00230647	0.00671217	0.162745
Mongolia	MNG	2009	0.0433213	0.0148511	0.025306	0.0362594	0.023423	0.00284469	0	0.00459022	0.00238291	0.00587315	0.158852
Mongolia	MNG	2010	0.00884187	0.0143235	0.0268224	0.0371137	0.0240635	0.00251958	0	0.00364278	0.00232859	0.0041951	0.123851
Mongolia	MNG	2011	0.0119787	0.0139194	0.0266127	0.0374684	0.0248801	0.000419931	0	0.00342568	0.0023427	0.00335608	0.124404
Mongolia	MNG	2012	0.0128793	0.0139082	0.0258609	0.0378529	0.0285356	0.000386065	0	0.00356043	0.00246223	0.00335608	0.128802
Mongolia	MNG	2013	0.0136097	0.0212159	0.0271582	0.0357898	0.0298217	0.000805996	0	0.0034558	0.0027837	0.000839021	0.13548
Mongolia	MNG	2014	0.00746198	0.0284001	0.0288405	0.0367662	0.0299534	0.00228253	0	0.00331369	0.00260404	0.00167804	0.141301
Mongolia	MNG	2015	0.019264	0.0357303	0.0285113	0.0351572	0.0289268	0.00279728	0	0.00226272	0.00261008	0.0041951	0.159455
Mongolia	MNG	2016	0.0199296	0.0376835	0.0337569	0.0399304	0.0291033	0.00292597	0.00270548	0.00268703	0.00327529	0.00671217	0.17871
Mongolia	MNG	2017	0.00956128	0.0517668	0.031041	0.0394131	0.0298719	0.00266859	0.00270548	0.00191449	0.00323445	0.00251706	0.174694
Mongolia	MNG	2018	0.00975593	0.0514996	0.0315166	0.0418405	0.0304775	0.00222157	0.00270548	0.00140328	0.00326309	0.0041951	0.178879
Mongolia	MNG	2019	0.030195	0.0496059	0.0316951	0.0416499	0.0303273	0.00232316	0.00270548	0.00126352	0.00363325	0.00167804	0.195077
Mongolia	MNG	2020	0.0126876	0.0501599	0.0289358	0.0397609	0.0294444	0.00300725	0.00270548	0.00189582	0.00301467	0	0.171612
Mongolia	MNG	2021	0.0394755	0.0521086	0.027509	0.0371895	0.0281161	0.00241799	0.00270548	0.00137928	0.00411396	0.000839021	0.195855
Mongolia	MNG	2022	0.047003	0.0467457	0.0288578	0.0368856	0.0279465	0.00244508	0.00270548	0.00114603	0.00494226	0	0.198678
Mongolia	MNG	2023	0.0396505	0.0468256	0.0281636	0.0385785	0.0294952	0.00339331	0.00270548	0.00155994	0.00505233	0.0041951	0.19962
Montenegro	MNE	2004	0.0938373	0.0015491	0.0381659	0.0372565	0.0300629	0.00286501	0	0.0157895	0.0026738	0.0167804	0.23898
Montenegro	MNE	2005	0.0896479	0.00130214	0.0400977	0.039342	0.0326194	0.00222834	0	0.0143101	0.0022224	0.0192975	0.241067
Montenegro	MNE	2006	0.0890852	0	0.0375873	0.0319469	0.0319533	0.00120561	0	0.0191019	0.00180101	0	0.212681
Montenegro	MNE	2007	0.0913661	0	0.0310149	0.0394299	0.0320112	0.000636669	0.00270548	0.0177733	0.00187643	0	0.216814
Montenegro	MNE	2008	0.0575177	0	0.0350103	0.0404433	0.0352102	0	0.00541096	0.010812	0.00394222	0.0041951	0.192542
Montenegro	MNE	2009	0.0734408	0	0.0350682	0.0422153	0.0356658	0.00147653	0.00541096	0.00926855	0.00323444	0	0.205781
Montenegro	MNE	2010	0.0808503	0	0.037168	0.0415661	0.0348857	0.00197774	0.00811645	0.00684878	0.00647487	0.00167804	0.219566
Montenegro	MNE	2011	0.0840515	0	0.0363287	0.0416966	0.0355851	0.00235026	0.00811645	0.00474818	0.00325069	0.0041951	0.220323
Montenegro	MNE	2012	0.0842236	0	0.036982	0.0423058	0.0376888	0.00231639	0.0108219	0.00594876	0.00356041	0.00251706	0.226365
Montenegro	MNE	2013	0.0807765	0	0.0374782	0.0433559	0.0341313	0.00258054	0.0135274	0.00568087	0.00385425	0.000839021	0.222224
Montenegro	MNE	2014	0.0696101	0	0.0395559	0.0448028	0.0389135	0.00251281	0.0135274	0.0055066	0.00336558	0.00167804	0.219473
Montenegro	MNE	2015	0.0828251	0	0.0376675	0.0457128	0.0378298	0.00260763	0.0135274	0.00567601	0.00379517	0.00251706	0.232159
Montenegro	MNE	2016	0.0898492	0	0.0371994	0.0458528	0.0387656	0.00225543	0.0135274	0.00490018	0.0034325	0.00251706	0.2383
Montenegro	MNE	2017	0.0915184	0	0.0377391	0.0474385	0.0387002	0.00226221	0.0135274	0.00528354	0.00455566	0.000839021	0.241864
Montenegro	MNE	2018	0.0897779	0	0.0365336	0.0486534	0.0402859	0.00220125	0.0135274	0.00771112	0.00485479	0.00503412	0.248579
Montenegro	MNE	2019	0.0910693	0	0.0367723	0.0487073	0.0399371	0.00238412	0.0135274	0.00550786	0.00528241	0.0041951	0.247383
Montenegro	MNE	2020	0.0841677	0	0.0335982	0.0492259	0.0396315	0.0015849	0.0135274	0.00763952	0.00541803	0.00587315	0.240666
Montenegro	MNE	2021	0.0861107	0	0.034733	0.0491644	0.0396235	0.00272955	0.0135274	0.00692421	0.00607228	0.000839021	0.239724
Montenegro	MNE	2022	0.0946361	0	0.0347777	0.0513389	0.0379376	0.00247895	0.0135274	0.00697954	0.00754125	0.00167804	0.250895
Montenegro	MNE	2023	0.1003	0	0.0388669	0.0483381	0.0388282	0.002567	0.0135274	0.00699254	0.00661574	0.00335608	0.259392
Myanmar	MMR	2004	0.072225	0.00356966	0.0117264	0	0.00336117	0.00351523	0.00541096	0.00395647	0.00389931	0.00755119	0.115215
Myanmar	MMR	2005	0.0734046	0.00387274	0.0122976	0.00392433	0.00582751	0.00373196	0.00811645	0.00360149	0.00413759	0.00755119	0.126465
Myanmar	MMR	2006	0.0711137	0.00218894	0.013223	0.00275047	0.00313824	0.00388097	0.00811645	0.00366465	0.0042609	0.00671217	0.119049
Myanmar	MMR	2007	0.0711568	0.00169503	0.0129304	0.00132862	0.00391051	0.00354909	0.00811645	0.00386542	0.00412171	0.00671217	0.117386
Myanmar	MMR	2008	0.0689883	0.000774549	0.0122056	0.0024024	0.00413245	0.00312239	0.0108219	0.00333805	0.0043891	0.00503412	0.115209
Myanmar	MMR	2009	0.0657522	0.00110008	0.0109938	0.00202793	0.00314062	0.00312916	0.0135274	0.00316878	0.00432958	0.00587315	0.113043
Myanmar	MMR	2010	0.0658251	0.00112253	0.0109437	0.0018462	0.00284386	0.00369133	0.0189384	0.00356117	0.00440076	0.00671217	0.119885
Myanmar	MMR	2011	0.0554389	0.00134704	0.0112514	0.00437724	0.00460795	0.00321721	0.0189384	0.0035754	0.00459286	0.00503412	0.11238
Myanmar	MMR	2012	0.0633044	0.00280634	0.0131949	0.00912367	0.0164612	0.00322398	0.0189384	0.00377401	0.00516244	0.00503412	0.141023
Myanmar	MMR	2013	0.057785	0.00370436	0.0127053	0.0150642	0.0178972	0.00326462	0.0189384	0.00234852	0.00538561	0.00755119	0.144644
Myanmar	MMR	2014	0.0518866	0.00471465	0.0158359	0.0168779	0.0206477	0.00304788	0.0189384	0.00132439	0.00456389	0.00671217	0.14455
Myanmar	MMR	2015	0.0625053	0.00797	0.0159712	0.0195452	0.0213358	0.00311562	0.0189384	0.00120941	0.0053521	0.0125853	0.168528
Myanmar	MMR	2016	0.0491084	0.0106641	0.0201146	0.0262024	0.0261255	0.0030682	0.0189384	0.00134221	0.00554806	0.0151024	0.176214
Myanmar	MMR	2017	0.0760349	0.0130214	0.0190092	0.0267851	0.0272849	0.0028921	0.0189384	0.00035592	0.00543408	0.00755119	0.197307
Myanmar	MMR	2018	0.0875625	0.0202056	0.0189302	0.0283722	0.026784	0.00303434	0.0189384	0.00080611	0.00565615	0.00839021	0.21868
Myanmar	MMR	2019	0.0875478	0.0245835	0.0175242	0.0283169	0.026056	0.00316303	0.0216439	0.00120956	0.00562896	0.00922923	0.224903
Myanmar	MMR	2020	0.0901838	0.0208791	0.0200529	0.0306615	0.0252705	0.00311562	0.0216439	0.00214617	0.00511142	0.0100682	0.229133
Myanmar	MMR	2021	0.0923207	0.00763324	0.0141089	0.0218374	0.0169483	0.00333235	0.0243493	0.00208484	0.00646309	0.0041951	0.193273
Myanmar	MMR	2022	0.0931059	0	0.010089	0.0197681	0.0146154	0.00304111	0.0243493	0.00043592	0.00346765	0.00587315	0.174746
Myanmar	MMR	2023	0.0890391	0	0.00907944	0.0161861	0.0131482	0.00310207	0.0243493	0.00142032	0.00471849	0.00335608	0.164399
Nepal	NPL	2004	0.0915135	0	0.0209498	0.0324494	0.0190959	0.00351523	0.00270548	0.0019682	0.00233896	0.00167804	0.176214
Nepal	NPL	2005	0.0830453	0	0.0223574	0.0322825	0.0238585	0.00347459	0.00270548	0.00282017	0.00221718	0.00167804	0.174439
Nepal	NPL	2006	0.0762022	0	0.0214218	0.0324	0.0249711	0.00348136	0.00541096	0.00281874	0.00225252	0.00167804	0.170637
Nepal	NPL	2007	0.0877306	0	0.0243926	0.0313973	0.0227448	0.0033459	0.00541096	0.00188692	0.00224963	0.00167804	0.180837
Nepal	NPL	2008	0.0817723	0	0.0230341	0.0302191	0.0221469	0.00351523	0.00541096	0.000662583	0.00342572	0.000839021	0.171026
Nepal	NPL	2009	0.0848025	0	0.0208075	0.0288759	0.0247104	0.00360328	0.00811645	0.00387588	0.00315493	0	0.177947
Nepal	NPL	2010	0.0498352	0	0.0218303	0.028172	0.0249093	0.00321044	0.00811645	0.00454975	0.00181757	0.00167804	0.144119
Nepal	NPL	2011	0.0856572	0	0.0214766	0.0286473	0.0228372	0.00329849	0.0108219	0.00239474	0.00228198	0	0.177415
Nepal	NPL	2012	0.0621239	0	0.0204426	0.0274009	0.0222229	0.00363714	0.0108219	0.00249619	0.00151124	0.000839021	0.151496
Nepal	NPL	2013	0.0624208	0	0.0212769	0.0264598	0.0250609	0.00354909	0.0108219	0.00313267	0.00243788	0	0.15516
Nepal	NPL	2014	0.0321236	0	0.0223207	0.0266438	0.0273195	0.0036236	0.0108219	0.00361711	0.00150092	0	0.127971
Nepal	NPL	2015	0.0537375	0	0.0182653	0.0269304	0.0269902	0.00365069	0.0108219	0.00338848	0.002444	0	0.146228
Nepal	NPL	2016	0.0493682	0	0.0218767	0.0276817	0.0219487	0.00372519	0.0108219	0.003045	0.00202945	0	0.140497
Nepal	NPL	2017	0.0651836	0	0.0211671	0.0285675	0.0231079	0.00333235	0.0108219	0.00209349	0.00469589	0.000839021	0.159809
Nepal	NPL	2018	0.0407403	0	0.0209664	0.0279235	0.0250592	0.00287178	0.0108219	0.00309038	0.00432804	0.000839021	0.13664
Nepal	NPL	2019	0.051433	0	0.0189173	0.0286332	0.0250054	0.00288533	0.0108219	0.00320688	0.00417598	0.000839021	0.145918
Nepal	NPL	2020	0.0845322	0	0.0205139	0.0286419	0.0271042	0.00328494	0.0108219	0.00293098	0.00346355	0.000839021	0.182133
Nepal	NPL	2021	0.0532393	0	0.0213397	0.0302889	0.0280476	0.00283115	0.0108219	0.00329314	0.004378	0.000839021	0.155079
Nepal	NPL	2022	0.0468096	0	0.0215121	0.030151	0.0285882	0.00249927	0.0108219	0.00345031	0.00562694	0	0.149459
Nepal	NPL	2023	0.0519273	0	0.0231549	0.0299526	0.0291491	0.00325785	0.0108219	0.00333277	0.00495958	0	0.156556
Oman	OMN	2004	0.0312213	0	0.0421199	0.0531745	0.0554677	0.00356941	0.0649316	0.00277045	0.00310328	0.0151024	0.27146
Oman	OMN	2005	0.0819859	0	0.0397429	0.0514191	0.0493751	0.00434154	0.067637	0.00156105	0.00379123	0.0142634	0.314117
Oman	OMN	2006	0.088787	0	0.0394144	0.0524171	0.0484311	0.00425349	0.0703425	0.0015349	0.00387233	0.0117463	0.320799
Oman	OMN	2007	0.0913321	0.000830114	0.0398709	0.0525773	0.0484129	0.0036981	0.073048	0.00219917	0.00656024	0.0134243	0.331953
Oman	OMN	2008	0.0876529	0.00166427	0.0410461	0.054052	0.0520647	0.00384033	0.0811645	0.00221373	0.00347924	0.0184585	0.345636
Oman	OMN	2009	0.0647704	0.001747	0.04064	0.0510395	0.0480119	0.00329171	0.0865754	0.00198018	0.00356109	0.0159414	0.317559
Oman	OMN	2010	0.0526896	0.00185555	0.0405299	0.0495563	0.0478343	0.00386743	0.0892809	0.0019544	0.00249464	0.0151024	0.305165
Oman	OMN	2011	0.0830361	0.00237596	0.0386707	0.0473731	0.0436045	0.0041248	0.0919864	0.00168579	0.00274002	0.0176194	0.333217
Oman	OMN	2012	0.0736777	0.0022096	0.0388051	0.049981	0.0445729	0.00396225	0.0946919	0.00267699	0.00336963	0.0100682	0.324015
Oman	OMN	2013	0.0893889	0.00122424	0.0380801	0.0500602	0.0440622	0.00375228	0.105514	0.00213943	0.00395144	0.00755119	0.345724
Oman	OMN	2014	0.0944835	0.00153776	0.0388799	0.0539174	0.0474955	0.00366423	0.119041	0.00272514	0.00400333	0.0100682	0.375816
Oman	OMN	2015	0.0875845	0.00087872	0.0357111	0.0515911	0.045951	0.00241799	0.119041	0.00323933	0.00399892	0.00839021	0.358804
Oman	OMN	2016	0.0764577	0	0.0372506	0.0523049	0.0475125	0.00222834	0.127158	0.00336874	0.00448552	0.0109073	0.361673
Oman	OMN	2017	0.0721416	0	0.0371879	0.0489198	0.0454652	0.00243153	0.132569	0.00293487	0.00338768	0.0125853	0.357622
Oman	OMN	2018	0.0625673	0	0.0370757	0.0445469	0.0454779	0.00302079	0.13798	0.00279463	0.00558235	0.0151024	0.354148
Oman	OMN	2019	0.0564311	0	0.0382607	0.0465859	0.0501321	0.00302079	0.146096	0.00408466	0.0056431	0.0151024	0.365357
Oman	OMN	2020	0.0523776	0	0.0367435	0.0495837	0.0452107	0.00223511	0.151507	0.00476606	0.00586675	0.0151024	0.363393
Oman	OMN	2021	0.0762166	0	0.032876	0.0472985	0.0420247	0.00298015	0.154212	0.00435493	0.00743398	0.0100682	0.377466
Oman	OMN	2022	0.0746755	0	0.0355073	0.0493757	0.0418078	0.00361682	0.154212	0.00412403	0.00759007	0.0176194	0.388529
Oman	OMN	2023	0.0723945	0	0.0392773	0.0494093	0.0454778	0.00351523	0.154212	0.00385021	0.00632054	0.0134243	0.387882
Pakistan	PAK	2004	0.0942227	0.00165013	0.0270952	0.0230697	0.0139993	0.0034475	0.0108219	0.00505194	0.000755341	0.00503412	0.185148
Pakistan	PAK	2005	0.0847984	0.00198689	0.0283693	0.0303128	0.0166361	0.00328494	0.0135274	0.00606016	0.00159272	0.00839021	0.194959
Pakistan	PAK	2006	0.091898	0.00209914	0.0294701	0.0331775	0.0221393	0.00314948	0.0162329	0.00733	0.00232034	0.0125853	0.220402
Pakistan	PAK	2007	0.0906897	0.00211036	0.0278971	0.0321566	0.0221274	0.00310207	0.0216439	0.00973086	0.00382919	0.0117463	0.225033
Pakistan	PAK	2008	0.0851941	0.00209914	0.0241915	0.0310602	0.0203146	0.0028921	0.0243493	0.00506811	0.00231014	0.00922923	0.206709
Pakistan	PAK	2009	0.0912472	0.00220017	0.023088	0.0313261	0.0163294	0.00302079	0.0243493	0.00683772	0.00225577	0.00922923	0.209884
Pakistan	PAK	2010	0.0935129	0.00223384	0.0236337	0.0308057	0.0160136	0.00321721	0.0243493	0.00502634	0.00181456	0.0159414	0.216549
Pakistan	PAK	2011	0.0821743	0.00224507	0.0227689	0.030194	0.016154	0.00335945	0.0270548	0.0049728	0.00220863	0.0159414	0.207073
Pakistan	PAK	2012	0.0852256	0.00268286	0.0235135	0.0288728	0.0164837	0.00322398	0.0270548	0.00419917	0.00265767	0.00755119	0.201465
Pakistan	PAK	2013	0.0881201	0.00232365	0.0232899	0.0291787	0.0188776	0.00328494	0.0297603	0.00440308	0.0028867	0.00922923	0.211354
Pakistan	PAK	2014	0.0721273	0.00202056	0.0238282	0.029471	0.0216662	0.0032714	0.0297603	0.00355149	0.00359649	0.00587315	0.195166
Pakistan	PAK	2015	0.0786751	0.00179606	0.0246184	0.0302419	0.021774	0.00329171	0.0297603	0.00366898	0.00272718	0.00587315	0.202427
Pakistan	PAK	2016	0.0690976	0.00157155	0.0247598	0.0299348	0.0202749	0.0032443	0.0297603	0.00341374	0.00236756	0.00503412	0.189459
Pakistan	PAK	2017	0.0557823	0.00112837	0.0257333	0.0308232	0.0224946	0.00310884	0.0297603	0.00313706	0.00366375	0.00503412	0.180666
Pakistan	PAK	2018	0.0460574	0.00140743	0.0252575	0.0298357	0.0225117	0.00298693	0.0297603	0.00267128	0.00372715	0.00755119	0.171766
Pakistan	PAK	2019	0.0581462	0.0014648	0.0244894	0.0294942	0.0207472	0.0030682	0.0297603	0.00255056	0.00324372	0.00671217	0.179677
Pakistan	PAK	2020	0.0728697	0.00148175	0.0266802	0.0281177	0.0212565	0.00325108	0.0297603	0.0027156	0.00356143	0.00587315	0.195567
Pakistan	PAK	2021	0.0621689	0.00211104	0.0286508	0.0281742	0.0223169	0.00329849	0.0297603	0.00238868	0.00465039	0.00587315	0.189393
Pakistan	PAK	2022	0.0824409	0.0018349	0.0258818	0.0259581	0.0224553	0.00303434	0.0297603	0.0022953	0.00382073	0.00839021	0.205872
Pakistan	PAK	2023	0.0986443	0.00712881	0.0265809	0.025699	0.0180517	0.00328494	0.0297603	0.00240445	0.00537296	0.0100682	0.226996
Philippines	PHL	2004	0.0855968	0.00179426	0.0318835	0.0351356	0.0246378	0.00346781	0.00811645	0.00390544	0.00256059	0.0234926	0.220591
Philippines	PHL	2005	0.0889158	0.00183198	0.0349424	0.0378632	0.0256508	0.00348136	0.0108219	0.00148657	0.0029094	0.0218145	0.229718
Philippines	PHL	2006	0.0965377	0.00192638	0.0331862	0.0382849	0.0205342	0.00372519	0.0108219	0.00226934	0.00315134	0.0260096	0.236447
Philippines	PHL	2007	0.097619	0.00256634	0.0367752	0.0394414	0.0230503	0.00370487	0.0108219	0.00145614	0.00335897	0.0234926	0.242287
Philippines	PHL	2008	0.100458	0.0023837	0.0358965	0.0402897	0.0230482	0.00335945	0.0162329	0.00186335	0.00382665	0.0260096	0.253369
Philippines	PHL	2009	0.0951291	0.00550716	0.0356081	0.0396969	0.022853	0.00367778	0.0189384	0.00151936	0.00363495	0.0234926	0.250057
Philippines	PHL	2010	0.0968235	0.00655695	0.036243	0.0378734	0.0229798	0.00358296	0.0243493	0.00168425	0.00311868	0.0260096	0.259222
Philippines	PHL	2011	0.0979165	0.0071657	0.0380107	0.0388371	0.0251497	0.00351523	0.0243493	0.00156971	0.00324023	0.0335608	0.273315
Philippines	PHL	2012	0.094293	0.00734632	0.0382506	0.0424139	0.0276595	0.00353555	0.0243493	0.00187594	0.00272752	0.0285267	0.270978
Philippines	PHL	2013	0.0945358	0.0101995	0.0382542	0.0421058	0.0320365	0.0036236	0.0243493	0.00188108	0.00274023	0.0209755	0.270702
Philippines	PHL	2014	0.0982338	0.0103076	0.0399193	0.0430672	0.0306886	0.0035965	0.0243493	0.00185698	0.00207484	0.0125853	0.266679
Philippines	PHL	2015	0.0966667	0.00941077	0.0375725	0.0426565	0.0297543	0.00351523	0.0243493	0.00226946	0.00265892	0.0176194	0.266473
Philippines	PHL	2016	0.0947768	0.00938989	0.0354625	0.0436996	0.0288938	0.00332558	0.0243493	0.00194847	0.00246338	0.0209755	0.265285
Philippines	PHL	2017	0.0869845	0.00765075	0.034667	0.0439509	0.0291579	0.00330526	0.0243493	0.00198054	0.00398316	0.0184585	0.254488
Philippines	PHL	2018	0.0952963	0.00785022	0.0361157	0.0422055	0.0276053	0.00317657	0.0270548	0.00486378	0.00391454	0.0151024	0.263185
Philippines	PHL	2019	0.0848123	0.00807013	0.03608	0.0434737	0.0269298	0.00329849	0.0297603	0.00208263	0.00413362	0.0134243	0.252065
Philippines	PHL	2020	0.0868418	0.0068313	0.036197	0.0437037	0.0290875	0.00356941	0.0297603	0.00416332	0.00346723	0.0142634	0.257885
Philippines	PHL	2021	0.0926335	0.00579071	0.0357052	0.0428021	0.0286482	0.00325108	0.0324658	0.00191868	0.00435447	0.0109073	0.258477
Philippines	PHL	2022	0.0865609	0.00667908	0.0361392	0.0428095	0.0283975	0.00304788	0.0324658	0.00175673	0.00615122	0.00922923	0.253237
Philippines	PHL	2023	0.0984371	0.0347416	0.0374821	0.0446109	0.0284782	0.00317657	0.0324658	0.00172995	0.00666408	0.0109073	0.298694
Poland	POL	2004	0.0980472	0.0595806	0.0417273	0.0551641	0.0430136	0.00294629	0.0622261	0.00847597	0.00288327	0.0578924	0.431957
Poland	POL	2005	0.0968614	0.0574512	0.0418306	0.0561196	0.0462086	0.00312916	0.0649316	0.00863723	0.00301814	0.0520193	0.430207
Poland	POL	2006	0.0991106	0.0558124	0.0401341	0.0541505	0.0464126	0.00303434	0.067637	0.00845276	0.00344547	0.0654436	0.443633
Poland	POL	2007	0.0981772	0.0507273	0.040532	0.055341	0.0470282	0.00289888	0.0703425	0.00862389	0.00412	0.0427901	0.420581
Poland	POL	2008	0.0971738	0.0482339	0.0420693	0.0566832	0.0508435	0.0028921	0.078459	0.00921228	0.00401514	0.0427901	0.432372
Poland	POL	2009	0.0984016	0.0493202	0.0428909	0.059033	0.0504446	0.00308175	0.0811645	0.0101789	0.00435706	0.0495022	0.448375
Poland	POL	2010	0.0975672	0.0477891	0.0445725	0.0598592	0.0522203	0.00300047	0.0838699	0.0112005	0.00419965	0.0478242	0.452103
Poland	POL	2011	0.0992112	0.0478946	0.0440696	0.0587128	0.0533209	0.00300725	0.0865754	0.0116086	0.00442507	0.0595705	0.468396
Poland	POL	2012	0.0985728	0.0479394	0.0449858	0.0593841	0.0555177	0.00307498	0.0892809	0.0137696	0.00490066	0.0562144	0.47364
Poland	POL	2013	0.0981604	0.0481432	0.0450063	0.0603821	0.0551999	0.00322398	0.0973973	0.0136889	0.00541287	0.0578924	0.484507
Poland	POL	2014	0.0948752	0.0472907	0.0466408	0.0605721	0.0560179	0.00315625	0.108219	0.0147231	0.00522599	0.0570534	0.493775
Poland	POL	2015	0.0936575	0.047842	0.0462253	0.0586427	0.0563014	0.00326462	0.108219	0.0155618	0.00513573	0.0612485	0.496099
Poland	POL	2016	0.09487	0.0475955	0.044891	0.0577834	0.0577717	0.00328494	0.116336	0.0149968	0.00524697	0.0713168	0.514093
Poland	POL	2017	0.0963531	0.0470342	0.0433907	0.0559887	0.056399	0.0032714	0.121747	0.0160892	0.00525112	0.0620875	0.507612
Poland	POL	2018	0.0952051	0.0450473	0.0433328	0.057215	0.0546829	0.00322398	0.127158	0.0187284	0.00517171	0.0646046	0.514369
Poland	POL	2019	0.0943812	0.0504018	0.0428254	0.0596879	0.0544171	0.00333913	0.135274	0.0205676	0.00556797	0.0671217	0.533584
Poland	POL	2020	0.0960146	0.049616	0.0400158	0.0567972	0.05459	0.003522	0.140685	0.0215516	0.0050485	0.0704777	0.538318
Poland	POL	2021	0.0977159	0.0497283	0.0389748	0.0564624	0.052952	0.0032714	0.143391	0.0223323	0.00638732	0.0671217	0.538337
Poland	POL	2022	0.0973795	0.0497283	0.039043	0.0544293	0.0520602	0.00319012	0.143391	0.0209509	0.0075913	0.0713168	0.53908
Poland	POL	2023	0.100355	0.0496398	0.0414642	0.0555458	0.053387	0.00345427	0.143391	0.0214961	0.00866378	0.0729948	0.550391
Qatar	QAT	2004	0.0972312	0	0.0427777	0.044487	0.0520066	0.00501885	0.00541096	0.00260005	0.00286375	0.00167804	0.254074
Qatar	QAT	2005	0.0982137	0	0.0411187	0.0463162	0.0565415	0.00449055	0.00541096	0.00248361	0.0035674	0.00335608	0.261499
Qatar	QAT	2006	0.099973	0	0.0436996	0.0471614	0.0614651	0.00444314	0.00541096	0.00355654	0.00625036	0.000839021	0.272799
Qatar	QAT	2007	0.0921034	0	0.0420257	0.0487724	0.0557643	0.00437541	0.00541096	0.00287463	0.00506525	0.00503412	0.261426
Qatar	QAT	2008	0.0983396	0	0.0443457	0.0531588	0.0616736	0.00495112	0.00541096	0.00348608	0.0045135	0.00251706	0.278396
Qatar	QAT	2009	0.0864425	0	0.0496141	0.0538171	0.0758171	0.00384033	0.00541096	0.0156429	0.00462625	0.0041951	0.299406
Qatar	QAT	2010	0.0932984	0	0.0478467	0.0522863	0.072235	0.00470729	0.00541096	0.00466681	0.00668444	0.000839021	0.287975
Qatar	QAT	2011	0.0808995	0	0.0465181	0.05051	0.0632262	0.0054591	0.00541096	0.00415489	0.0135339	0.00167804	0.271391
Qatar	QAT	2012	0.0662321	0	0.0492854	0.0558235	0.0643989	0.00560133	0.00541096	0.00731677	0.0137675	0.00167804	0.269514
Qatar	QAT	2013	0.0893225	0	0.0510708	0.054855	0.0655356	0.00541169	0.00811645	0.0151379	0.0156288	0.000839021	0.305918
Qatar	QAT	2014	0.0884784	0	0.0494489	0.0518074	0.0628295	0.00497821	0.0108219	0.0134714	0.0294218	0	0.311258
Qatar	QAT	2015	0.0849668	0	0.0492123	0.0534446	0.0599516	0.00392838	0.0108219	0.00794782	0.0057458	0.000839021	0.276858
Qatar	QAT	2016	0.0891146	0	0.0459658	0.0538292	0.0601155	0.00298015	0.0108219	0.00558589	0.00571335	0.000839021	0.274965
Qatar	QAT	2017	0.0478826	0	0.0460381	0.0488618	0.0563998	0.0036236	0.0108219	0.00587337	0.00974335	0	0.229245
Qatar	QAT	2018	0.0734571	0	0.0445765	0.0521254	0.0562699	0.00396902	0.0108219	0.00814327	0.00597066	0.000839021	0.256173
Qatar	QAT	2019	0.095878	0	0.0457234	0.0535688	0.0590753	0.00351523	0.0108219	0.00649339	0.00577457	0.000839021	0.28169
Qatar	QAT	2020	0.0723959	0	0.0481017	0.0566374	0.0576666	0.00321044	0.0108219	0.00510035	0.00518125	0.00251706	0.261633
Qatar	QAT	2021	0.0790315	0	0.051215	0.0569089	0.0582347	0.00434154	0.0108219	0.0104882	0.00392854	0	0.27497
Qatar	QAT	2022	0.0913519	0	0.0521166	0.0571493	0.0587757	0.00516786	0.0108219	0.0164546	0.00459064	0	0.296428
Qatar	QAT	2023	0.0797346	0	0.0530221	0.0590405	0.0564764	0.00451087	0.0108219	0.0119865	0.00471297	0	0.280306
Rep. of Moldova	MDA	2004	0.0935357	0	0.0225902	0.0340523	0.0171435	0.00323076	0.00811645	0.00606267	0.00137728	0.0041951	0.190304
Rep. of Moldova	MDA	2005	0.0933909	0	0.023964	0.0335163	0.0254299	0.00283792	0.0108219	0.00618141	0.00185065	0.0041951	0.202188
Rep. of Moldova	MDA	2006	0.0983433	0	0.0232755	0.0355151	0.0260942	0.00258732	0.0108219	0.00836727	0.00232526	0.0041951	0.211525
Rep. of Moldova	MDA	2007	0.0973604	0	0.022784	0.0366549	0.0256978	0.00232316	0.0135274	0.00819566	0.00194694	0.00587315	0.214363
Rep. of Moldova	MDA	2008	0.0981348	0	0.0235031	0.0381125	0.0262925	0.00226221	0.0135274	0.00805355	0.00182693	0.00755119	0.219264
Rep. of Moldova	MDA	2009	0.0681375	0	0.0269017	0.0391312	0.0247789	0.00274987	0.0135274	0.00555836	0.00254514	0.00167804	0.185008
Rep. of Moldova	MDA	2010	0.062557	0	0.0254064	0.0393413	0.0254471	0.00288533	0.0135274	0.00510566	0.00256598	0	0.176836
Rep. of Moldova	MDA	2011	0.0770829	0	0.0261369	0.0398662	0.026502	0.00266859	0.0135274	0.00528496	0.00254926	0	0.193618
Rep. of Moldova	MDA	2012	0.0780545	0	0.0268769	0.0396367	0.026748	0.00285146	0.0162329	0.0044812	0.00273036	0.00335608	0.200968
Rep. of Moldova	MDA	2013	0.0654018	0	0.0291148	0.0401722	0.0235929	0.00300047	0.0162329	0.00474473	0.00332111	0	0.185581
Rep. of Moldova	MDA	2014	0.0675677	0	0.0289322	0.0419588	0.0213272	0.00294629	0.0189384	0.00463053	0.00264359	0.00167804	0.190623
Rep. of Moldova	MDA	2015	0.0668982	0	0.0244458	0.040258	0.0192258	0.00294629	0.0189384	0.00420215	0.00384643	0.00251706	0.183278
Rep. of Moldova	MDA	2016	0.0390619	0	0.0248532	0.0393302	0.0182481	0.00310884	0.0216439	0.0038547	0.003564	0	0.153665
Rep. of Moldova	MDA	2017	0.032291	0	0.0265884	0.0407656	0.0217647	0.00295983	0.0216439	0.00382913	0.00248847	0	0.152331
Rep. of Moldova	MDA	2018	0.0395286	0	0.0276507	0.0411211	0.0235016	0.00262118	0.0216439	0.00359682	0.00429741	0	0.163961
Rep. of Moldova	MDA	2019	0.0387153	0	0.028612	0.0408511	0.0259184	0.002716	0.0216439	0.00349737	0.00359932	0	0.165553
Rep. of Moldova	MDA	2020	0.0592503	0	0.0272391	0.041501	0.0273636	0.00283115	0.0216439	0.00344137	0.00352778	0.000839021	0.187637
Rep. of Moldova	MDA	2021	0.0528324	0	0.0286661	0.0417548	0.0300168	0.00251281	0.0243493	0.00343635	0.00500008	0.00167804	0.190247
Rep. of Moldova	MDA	2022	0.0695601	0	0.0306054	0.0435019	0.0328908	0.00228253	0.0243493	0.00397824	0.00734897	0.000839021	0.215356
Rep. of Moldova	MDA	2023	0.100239	0	0.0327301	0.0435677	0.0342886	0.00254668	0.0243493	0.00495128	0.00650018	0.00167804	0.250851
Romania	ROU	2004	0.101567	0.00228773	0.0325816	0.0449043	0.0333364	0.00283792	0.0595206	0.00591789	0.00227163	0.0243316	0.309557
Romania	ROU	2005	0.101329	0.00182816	0.030872	0.0460068	0.0347356	0.00276341	0.0622261	0.00628181	0.00224388	0.0209755	0.309262
Romania	ROU	2006	0.0992378	0.0014071	0.0323692	0.049541	0.0358959	0.0026415	0.0649316	0.00697513	0.0017136	0.0209755	0.315688
Romania	ROU	2007	0.098163	0.000248418	0.0299399	0.0506849	0.0354178	0.00243153	0.067637	0.00783253	0.00283088	0.0167804	0.311966
Romania	ROU	2008	0.0989138	3.45734e-05	0.0298562	0.0523028	0.036414	0.00257377	0.0757535	0.00847048	0.00231343	0.0234926	0.330125
Romania	ROU	2009	0.0916505	0.000351242	0.0297657	0.0526613	0.0336232	0.00304111	0.078459	0.00677325	0.00269067	0.0218145	0.320831
Romania	ROU	2010	0.099874	0.000575523	0.0335137	0.0536351	0.0326614	0.00300047	0.0811645	0.00681576	0.00288713	0.0285267	0.342654
Romania	ROU	2011	0.10031	0.00071337	0.0322927	0.0538995	0.0330881	0.00302756	0.0838699	0.00725387	0.00270091	0.0201365	0.337292
Romania	ROU	2012	0.0999297	0.00066252	0.0326625	0.0517171	0.0320054	0.00303434	0.0865754	0.00706266	0.00284612	0.0243316	0.340827
Romania	ROU	2013	0.0956483	0.000763323	0.0371935	0.0529577	0.0338211	0.00329171	0.0946919	0.00593075	0.00305091	0.0251706	0.35252
Romania	ROU	2014	0.0957633	0.000808224	0.0385334	0.0523611	0.035556	0.00333235	0.105514	0.00580275	0.00330999	0.0243316	0.365313
Romania	ROU	2015	0.0953618	0.000404113	0.0366584	0.051785	0.0367588	0.00329849	0.105514	0.0074636	0.0035469	0.0260096	0.366801
Romania	ROU	2016	0.0960927	0.000819451	0.0341702	0.051749	0.0365847	0.0032443	0.11363	0.00747426	0.00363511	0.0243316	0.371732
Romania	ROU	2017	0.0947748	0.000830675	0.033924	0.0493823	0.0374242	0.00314271	0.119041	0.00776116	0.00360787	0.0260096	0.375899
Romania	ROU	2018	0.094981	0.000979075	0.0325485	0.04891	0.0354957	0.00304111	0.124452	0.00760995	0.0035771	0.0276877	0.379282
Romania	ROU	2019	0.0945291	0.00103273	0.0319831	0.0495651	0.0352696	0.00302079	0.132569	0.0072785	0.00403296	0.0302047	0.389485
Romania	ROU	2020	0.0967676	0.00102151	0.030913	0.0478413	0.0383926	0.00302079	0.13798	0.0071094	0.00350653	0.0293657	0.395918
Romania	ROU	2021	0.0976588	0.00102151	0.0327538	0.0468836	0.0392331	0.00286501	0.140685	0.00722924	0.00451043	0.0318828	0.404723
Romania	ROU	2022	0.0976476	0.00130214	0.0351801	0.0481665	0.0409916	0.00272955	0.140685	0.00992012	0.00506782	0.0285267	0.410217
Romania	ROU	2023	0.100546	0.00180697	0.0338067	0.0473563	0.0415336	0.00287856	0.140685	0.00786247	0.00561295	0.0276877	0.409776
Russian Federation	RUS	2004	0.0926488	0.0707197	0.0279748	0.0399119	0.0219749	0.0039758	0.00541096	0.0178693	0.00202017	0.0696387	0.352145
Russian Federation	RUS	2005	0.0891527	0.0718422	0.0273488	0.0394891	0.0214895	0.0040503	0.00541096	0.0165617	0.00252281	0.0696387	0.347507
Russian Federation	RUS	2006	0.0821845	0.0757711	0.0282032	0.0348003	0.019373	0.00394193	0.00811645	0.0166396	0.00245439	0.0738338	0.345318
Russian Federation	RUS	2007	0.066328	0.0774549	0.0290473	0.037157	0.0176402	0.00370487	0.00811645	0.0173168	0.00324688	0.0746729	0.334685
Russian Federation	RUS	2008	0.0485072	0.0791387	0.0289791	0.035496	0.0152093	0.00374551	0.00811645	0.0161912	0.0039887	0.0721558	0.311528
Russian Federation	RUS	2009	0.0260957	0.0758497	0.0277808	0.036576	0.0148462	0.00361682	0.00811645	0.0194471	0.00357556	0.0763509	0.292255
Russian Federation	RUS	2010	0.0899491	0.0788805	0.026225	0.0361823	0.0157967	0.00363037	0.00811645	0.0175378	0.00338963	0.0880972	0.367805
Russian Federation	RUS	2011	0.0941936	0.0659938	0.0262286	0.0361626	0.0163576	0.00367778	0.00811645	0.0157378	0.00321619	0.080546	0.35023
Russian Federation	RUS	2012	0.0273345	0.0654326	0.0272196	0.0355368	0.0168726	0.00357618	0.0108219	0.0159294	0.00375533	0.0906142	0.297093
Russian Federation	RUS	2013	0.0409562	0.0736271	0.0284403	0.0353484	0.0175692	0.00345427	0.0108219	0.015924	0.00369716	0.0914533	0.321292
Russian Federation	RUS	2014	0.0543962	0.0776233	0.0322712	0.0345488	0.019869	0.00354232	0.0108219	0.0166313	0.00497389	0.0931313	0.347809
Russian Federation	RUS	2015	0.0664479	0.0798571	0.0302407	0.0313965	0.0186228	0.00369133	0.0189384	0.0170774	0.00463445	0.0914533	0.36236
Russian Federation	RUS	2016	0.0566576	0.0788356	0.0303595	0.0338267	0.0216808	0.00348136	0.0216439	0.0171014	0.00445694	0.0906142	0.358658
Russian Federation	RUS	2017	0.068266	0.0854361	0.0323415	0.032339	0.0199639	0.00348813	0.0216439	0.0172158	0.00499056	0.0872582	0.372943
Russian Federation	RUS	2018	0.054103	0.0977166	0.0336411	0.0317048	0.0209878	0.00382679	0.0216439	0.0153389	0.0049836	0.0880972	0.372044
Russian Federation	RUS	2019	0.0650647	0.0911947	0.035547	0.0332337	0.0220509	0.00361682	0.0243493	0.0160494	0.00518319	0.0897752	0.386065
Russian Federation	RUS	2020	0.0324129	0.103733	0.0335323	0.033105	0.0196051	0.00351523	0.0243493	0.0169228	0.00479008	0.0922923	0.364258
Russian Federation	RUS	2021	0.0475184	0.105384	0.0320525	0.0320666	0.0198207	0.00381324	0.0270548	0.014899	0.0059083	0.0906142	0.379131
Russian Federation	RUS	2022	0.0514715	0.106416	0.0248163	0.0214211	0.0184925	0.00406385	0.0270548	0.0144891	0.00596882	0.0889362	0.36313
Russian Federation	RUS	2023	0.0539817	0.0291397	0.024575	0.0217744	0.0156734	0.003522	0.0270548	0.0152978	0.00596204	0.0620875	0.259068
Saudi Arabia	SAU	2004	0.0900659	7.31884e-05	0.0294306	0.0424401	0.0338934	0.00471406	0.00541096	0.000643133	0.00467568	0.0285267	0.239874
Saudi Arabia	SAU	2005	0.0967564	7.49851e-05	0.0293497	0.0436628	0.0382814	0.0052085	0.00541096	0.000472938	0.00462791	0.0218145	0.24566
Saudi Arabia	SAU	2006	0.0752017	8.19459e-05	0.0322297	0.0408741	0.0362066	0.0052085	0.00541096	0.000475292	0.00410335	0.0176194	0.217412
Saudi Arabia	SAU	2007	0.0755897	8.27312e-05	0.0331534	0.0419976	0.0367921	0.00497144	0.00541096	0.000518585	0.00482231	0.0151024	0.218441
Saudi Arabia	SAU	2008	0.0756156	0.000164451	0.03356	0.04383	0.0402877	0.00517463	0.00541096	0.000578348	0.00437426	0.0151024	0.224098
Saudi Arabia	SAU	2009	0.0867065	0.000192964	0.0335337	0.044533	0.040155	0.0037997	0.00541096	0.000960461	0.00443223	0.0151024	0.234827
Saudi Arabia	SAU	2010	0.0886542	0.000179943	0.034834	0.0445293	0.0414537	0.00430768	0.00541096	0.0136759	0.00522116	0.0159414	0.254208
Saudi Arabia	SAU	2011	0.0877714	0.000219343	0.0304647	0.0421355	0.0335617	0.0050053	0.00541096	0.0137807	0.00431064	0.0167804	0.239441
Saudi Arabia	SAU	2012	0.082133	0.000495039	0.0354713	0.0434539	0.0395876	0.00493757	0.00541096	0.0134547	0.00351931	0.0134243	0.241888
Saudi Arabia	SAU	2013	0.0638345	0.000571931	0.0360405	0.0431095	0.039997	0.00463956	0.00811645	0.0124737	0.00351464	0.0151024	0.2274
Saudi Arabia	SAU	2014	0.0565288	0.00121773	0.0380538	0.0415864	0.0424574	0.00406385	0.0108219	0.0113924	0.0031189	0.0192975	0.228539
Saudi Arabia	SAU	2015	0.0695708	0.00129799	0.0374955	0.0417806	0.0411021	0.0028176	0.0108219	0.0111755	0.00306996	0.0192975	0.238429
Saudi Arabia	SAU	2016	0.0739451	0.00308697	0.0383763	0.0428411	0.0451103	0.00310207	0.0108219	0.0108675	0.00323172	0.0201365	0.251519
Saudi Arabia	SAU	2017	0.0611018	0.00407244	0.038326	0.0413794	0.0481234	0.00346781	0.0108219	0.00978624	0.00316821	0.0243316	0.244579
Saudi Arabia	SAU	2018	0.0500831	0.00643213	0.0392652	0.0400814	0.0480871	0.00393516	0.0108219	0.00942054	0.00333556	0.0302047	0.241667
Saudi Arabia	SAU	2019	0.0489061	0.00755466	0.0390786	0.0401232	0.0461954	0.00366423	0.0108219	0.00950459	0.00356751	0.0318828	0.241299
Saudi Arabia	SAU	2020	0.0474295	0.00846391	0.0368793	0.0461225	0.0460773	0.00311562	0.0108219	0.0076214	0.00323907	0.0260096	0.23578
Saudi Arabia	SAU	2021	0.0463396	0.00857055	0.0421082	0.0474426	0.047008	0.00367778	0.0108219	0.00679756	0.00420165	0.0360779	0.253046
Saudi Arabia	SAU	2022	0.0622416	0.00841901	0.0438596	0.0491261	0.0486878	0.00428058	0.0108219	0.00707756	0.00457849	0.039434	0.278527
Saudi Arabia	SAU	2023	0.0766238	0.000588911	0.0470498	0.0508745	0.052724	0.00356941	0.0108219	0.0100641	0.00448759	0.040273	0.297077
Serbia	SRB	2004	0.0938373	0.0015491	0.0314459	0.0334026	0.0294796	0.00250604	0.00270548	0.00435101	0.0026738	0.0167804	0.218731
Serbia	SRB	2005	0.0816554	0.00130214	0.0298111	0.030617	0.0314497	0.00281083	0.00270548	0.00601012	0.00274391	0.0167804	0.205886
Serbia	SRB	2006	0.0871371	0.00124601	0.0316345	0.0322786	0.0343506	0.00273632	0.00541096	0.00670894	0.00357805	0.0234926	0.228574
Serbia	SRB	2007	0.0574682	0.00185218	0.0313845	0.0339323	0.0329033	0.00226898	0.00811645	0.00888805	0.00394686	0.0167804	0.197541
Serbia	SRB	2008	0.0682224	0.00197566	0.0314672	0.0348264	0.033789	0.00200483	0.00811645	0.0103138	0.00321785	0.0142634	0.208197
Serbia	SRB	2009	0.0531903	0.00217772	0.0341413	0.0384468	0.0334394	0.00295306	0.00811645	0.0126296	0.00311475	0.0176194	0.205829
Serbia	SRB	2010	0.0679059	0.00255938	0.0340537	0.0405292	0.0334061	0.00294629	0.0162329	0.0108254	0.00373808	0.0176194	0.229816
Serbia	SRB	2011	0.0797888	0.00292982	0.0332137	0.0413948	0.0338607	0.00280405	0.0162329	0.0105283	0.00330533	0.0184585	0.242517
Serbia	SRB	2012	0.0827473	0.00361456	0.0326049	0.0404463	0.0325476	0.00262118	0.0189384	0.0131921	0.00412028	0.0167804	0.247613
Serbia	SRB	2013	0.0742319	0.00406358	0.0325195	0.040583	0.0332158	0.00296661	0.0189384	0.0105335	0.00447415	0.0201365	0.241663
Serbia	SRB	2014	0.0763808	0.00378732	0.0352112	0.0449159	0.0350323	0.00297338	0.0189384	0.0111519	0.00429318	0.0209755	0.25366
Serbia	SRB	2015	0.088959	0.00334818	0.0351481	0.0441139	0.0334251	0.00311562	0.0189384	0.0125293	0.00462755	0.0226536	0.266859
Serbia	SRB	2016	0.0913916	0.00463607	0.0346119	0.0421374	0.031963	0.00315625	0.0189384	0.0129578	0.00489908	0.0260096	0.270701
Serbia	SRB	2017	0.0835293	0.00502896	0.0362781	0.0408664	0.0307754	0.00300047	0.0189384	0.0134936	0.00505267	0.0226536	0.259617
Serbia	SRB	2018	0.0798616	0.00495038	0.0362956	0.0434647	0.0316638	0.00302756	0.0189384	0.0142235	0.00519172	0.0360779	0.273695
Serbia	SRB	2019	0.0857361	0.00488864	0.0349373	0.0434216	0.0304522	0.00288533	0.0189384	0.0137178	0.00529949	0.0461461	0.286423
Serbia	SRB	2020	0.0894023	0.00586042	0.0345476	0.0431221	0.0304241	0.00307498	0.0189384	0.0140144	0.00442763	0.0536973	0.297509
Serbia	SRB	2021	0.0811898	0.0135995	0.035371	0.0423254	0.0302509	0.00306143	0.0243493	0.0154028	0.0048651	0.0570534	0.307469
Serbia	SRB	2022	0.0748903	0.0228995	0.0361578	0.0441286	0.0303095	0.00288533	0.0243493	0.0149794	0.00496404	0.0578924	0.313456
Serbia	SRB	2023	0.102448	0.00952835	0.0353007	0.0441433	0.0305204	0.00317657	0.0243493	0.0139366	0.00578459	0.0637656	0.332954
Singapore	SGP	2004	0.0955795	0	0.0652126	0.072981	0.0925835	0.00465988	0.0189384	0.0324143	0.00266288	0.0696387	0.454671
Singapore	SGP	2005	0.0903492	0	0.0649467	0.0727063	0.0893081	0.0049308	0.0270548	0.033504	0.00262223	0.0629266	0.448349
Singapore	SGP	2006	0.0892534	0	0.0686833	0.0728275	0.089733	0.00517463	0.0351713	0.0330099	0.00341428	0.0671217	0.464389
Singapore	SGP	2007	0.0911049	0	0.0710514	0.0738081	0.0910043	0.00518818	0.0351713	0.0361989	0.00438935	0.0310438	0.43896
Singapore	SGP	2008	0.0916605	0	0.0719719	0.074871	0.0910134	0.00437541	0.0378767	0.0405421	0.00464145	0.0335608	0.450513
Singapore	SGP	2009	0.086225	0	0.0695514	0.07322	0.0904512	0.00446346	0.0459932	0.0331878	0.00456705	0.0369169	0.444576
Singapore	SGP	2010	0.0919297	0	0.0691638	0.0733595	0.0896528	0.00490371	0.0514042	0.0300707	0.00439239	0.0352389	0.450116
Singapore	SGP	2011	0.091122	0	0.0678633	0.073353	0.0881089	0.0048563	0.0514042	0.0322725	0.00455139	0.038595	0.452127
Singapore	SGP	2012	0.0942594	0	0.0679939	0.0764539	0.088396	0.00454473	0.0514042	0.0299005	0.00499083	0.0369169	0.45486
Singapore	SGP	2013	0.090451	0	0.066884	0.0764931	0.0873743	0.00441605	0.0568151	0.029943	0.00541779	0.0360779	0.453872
Singapore	SGP	2014	0.0963567	0	0.0682157	0.0812199	0.0873057	0.00457183	0.0595206	0.0324722	0.00505077	0.0377559	0.472469
Singapore	SGP	2015	0.0687507	0	0.0686808	0.0816793	0.0869377	0.00461924	0.0595206	0.033918	0.00533522	0.040273	0.449715
Singapore	SGP	2016	0.0851372	0	0.0681732	0.0802308	0.086737	0.00455828	0.0595206	0.0323252	0.00578046	0.0369169	0.45938
Singapore	SGP	2017	0.0878204	0	0.0683424	0.0791392	0.087788	0.00458537	0.0622261	0.0295981	0.00553697	0.0377559	0.462792
Singapore	SGP	2018	0.0919349	0	0.0684286	0.0793626	0.0888255	0.00443636	0.0649316	0.0281946	0.00564367	0.0343999	0.466158
Singapore	SGP	2019	0.0921087	0	0.0684272	0.0799431	0.0884939	0.00443636	0.0703425	0.0293786	0.00594664	0.041112	0.480189
Singapore	SGP	2020	0.0935671	0	0.0692096	0.080846	0.088453	0.004477	0.0703425	0.0337392	0.00534505	0.0369169	0.482896
Singapore	SGP	2021	0.0872371	0	0.0686709	0.0812295	0.0889335	0.00469374	0.0757535	0.0309802	0.00640639	0.0352389	0.479144
Singapore	SGP	2022	0.0917667	0	0.0671248	0.0810072	0.0879216	0.00457183	0.0757535	0.0310995	0.0077087	0.038595	0.485549
Singapore	SGP	2023	0.0894401	0	0.0697051	0.0826798	0.0866905	0.00469374	0.0757535	0.0312027	0.00870861	0.0453071	0.494181
Slovakia	SVK	2004	0.0980659	0.0104584	0.04737	0.0609291	0.0482297	0.00295983	0.0622261	0.00766328	0.00219565	0.0343999	0.374498
Slovakia	SVK	2005	0.0950996	0.00255227	0.0482537	0.0616987	0.0508131	0.00285824	0.0649316	0.00754767	0.00260762	0.0276877	0.36405
Slovakia	SVK	2006	0.0966495	0.0015628	0.0475213	0.0609532	0.0490932	0.00287856	0.067637	0.00725842	0.00221662	0.0260096	0.36178
Slovakia	SVK	2007	0.0856169	8.6725e-05	0.0454742	0.0589898	0.047318	0.00302756	0.0703425	0.00682831	0.0042471	0.00839021	0.330321
Slovakia	SVK	2008	0.0918368	0.000568575	0.0478341	0.0608386	0.0476692	0.0029192	0.078459	0.0070465	0.00391128	0.00755119	0.348634
Slovakia	SVK	2009	0.091235	1.57053e-06	0.0480151	0.060301	0.0466162	0.00312239	0.0811645	0.00722454	0.00255451	0.0151024	0.355337
Slovakia	SVK	2010	0.0696065	2.46891e-06	0.0468253	0.0594336	0.0462232	0.00304111	0.0838699	0.00930734	0.00371587	0.0134243	0.33545
Slovakia	SVK	2011	0.0791638	3.14323e-06	0.046754	0.0594417	0.0458048	0.00302079	0.0865754	0.0100454	0.00287836	0.0167804	0.350468
Slovakia	SVK	2012	0.0496311	3.4804e-06	0.0468279	0.0601743	0.0421836	0.00341363	0.0892809	0.0122737	0.0041098	0.0159414	0.32384
Slovakia	SVK	2013	0.0947731	4.48971e-06	0.0459913	0.0581659	0.0417234	0.00348136	0.0973973	0.0126728	0.00487482	0.0125853	0.37167
Slovakia	SVK	2014	0.0905195	5.16404e-06	0.0470048	0.0574145	0.0433732	0.00342718	0.108219	0.0135661	0.00525932	0.0109073	0.379696
Slovakia	SVK	2015	0.0840612	6.51052e-06	0.0461641	0.0554107	0.0431012	0.00321044	0.108219	0.0179624	0.00326562	0.0159414	0.377343
Slovakia	SVK	2016	0.0965441	4.37877e-06	0.0470057	0.0572639	0.0440534	0.0031698	0.116336	0.012179	0.00248604	0.0125853	0.391627
Slovakia	SVK	2017	0.0938627	3.59133e-06	0.0451134	0.0561107	0.042819	0.00322398	0.121747	0.0136847	0.00453241	0.0125853	0.393683
Slovakia	SVK	2018	0.0929283	2.35797e-06	0.0438456	0.0558675	0.0458197	0.00320366	0.127158	0.0129159	0.00377818	0.0142634	0.399782
Slovakia	SVK	2019	0.0926936	1.90769e-06	0.043374	0.0594051	0.0448584	0.00312916	0.135274	0.0127098	0.00327869	0.0184585	0.413183
Slovakia	SVK	2020	0.0870179	2.24486e-06	0.0426663	0.0554489	0.0499958	0.00339331	0.140685	0.0138925	0.00405619	0.0184585	0.415617
Slovakia	SVK	2021	0.0875787	8.53132e-06	0.0424952	0.0570861	0.0453797	0.00318335	0.143391	0.0141683	0.0046846	0.0167804	0.414755
Slovakia	SVK	2022	0.0919789	3.36728e-06	0.0408192	0.0567896	0.0454358	0.00280405	0.143391	0.014773	0.00353033	0.0159414	0.415466
Slovakia	SVK	2023	0.101141	0.0047519	0.0386055	0.0523808	0.0472258	0.0032443	0.143391	0.0184362	0.00457507	0.0201365	0.433888
Slovenia	SVN	2004	0.0926708	0	0.0486124	0.0566907	0.0635578	0.0031698	0.0622261	0.0213034	0.00254489	0.0310438	0.38182
Slovenia	SVN	2005	0.0930626	0	0.0483712	0.0573744	0.0609904	0.00323076	0.0649316	0.0220488	0.00265539	0.0310438	0.383709
Slovenia	SVN	2006	0.0964465	0	0.0494059	0.0558049	0.0637989	0.00323076	0.067637	0.0239197	0.0025785	0.0302047	0.393027
Slovenia	SVN	2007	0.0796465	0	0.0484244	0.0558992	0.0634268	0.0030682	0.0703425	0.0221939	0.00355504	0.0100682	0.356625
Slovenia	SVN	2008	0.0831088	0	0.0517769	0.0567344	0.0618326	0.0029937	0.078459	0.0253264	0.00293884	0.0100682	0.373239
Slovenia	SVN	2009	0.0883284	0	0.0522122	0.0579175	0.0643645	0.00328494	0.0811645	0.0282301	0.00269384	0.0134243	0.39162
Slovenia	SVN	2010	0.0862029	0	0.050302	0.0551758	0.0613356	0.00330526	0.0838699	0.0319867	0.00380992	0.0134243	0.389413
Slovenia	SVN	2011	0.0870311	0	0.049738	0.0539942	0.061885	0.00329849	0.0865754	0.0376594	0.00410602	0.0192975	0.403585
Slovenia	SVN	2012	0.0799257	0	0.0503545	0.052799	0.0594109	0.0034475	0.0892809	0.0399753	0.00302928	0.0184585	0.396682
Slovenia	SVN	2013	0.0792028	0	0.0500964	0.0527899	0.0569278	0.00358973	0.0973973	0.0400422	0.00430332	0.0218145	0.406164
Slovenia	SVN	2014	0.0767978	0	0.0500249	0.0533724	0.0569139	0.00371165	0.108219	0.0369145	0.00361862	0.0201365	0.40971
Slovenia	SVN	2015	0.0733768	0	0.0491404	0.0525222	0.057265	0.00363037	0.108219	0.0342506	0.00435512	0.0184585	0.401218
Slovenia	SVN	2016	0.0814405	0	0.0513794	0.0528408	0.0583405	0.00371165	0.116336	0.0313014	0.00338423	0.0226536	0.421388
Slovenia	SVN	2017	0.0814984	0	0.0520067	0.0517188	0.0581621	0.00381324	0.121747	0.0290687	0.00377856	0.0218145	0.423608
Slovenia	SVN	2018	0.0817446	0	0.0513066	0.0530977	0.0594972	0.00379292	0.127158	0.0303336	0.00395155	0.0251706	0.436052
Slovenia	SVN	2019	0.0906233	0	0.0507041	0.0593952	0.0606814	0.00378615	0.135274	0.0318291	0.00425832	0.0201365	0.456688
Slovenia	SVN	2020	0.0862143	0	0.0518866	0.0578895	0.0581744	0.0038742	0.140685	0.0334193	0.00424633	0.0226536	0.459043
Slovenia	SVN	2021	0.0806535	0	0.0521269	0.0562903	0.0562684	0.00361005	0.143391	0.0332346	0.00486806	0.0218145	0.452257
Slovenia	SVN	2022	0.082528	0	0.0511025	0.0540323	0.0579456	0.00327817	0.143391	0.0254314	0.00567914	0.0268487	0.450236
Slovenia	SVN	2023	0.099218	0	0.050667	0.0546799	0.0581574	0.00365746	0.143391	0.0254978	0.00624449	0.0251706	0.466683
Sri Lanka	LKA	2004	0.0914474	0	0.028635	0.0402149	0.0368392	0.0031698	0.0135274	0.00266585	0.00319831	0.0109073	0.230605
Sri Lanka	LKA	2005	0.0954011	0	0.0305326	0.0341782	0.0329444	0.00321044	0.0162329	0.00314837	0.00338913	0.0117463	0.230783
Sri Lanka	LKA	2006	0.0959942	0	0.0327656	0.0368565	0.0362202	0.00304788	0.0189384	0.00254193	0.00435123	0.00839021	0.239106
Sri Lanka	LKA	2007	0.0895525	0	0.034049	0.036422	0.0373196	0.00310207	0.0189384	0.00241305	0.00424046	0.0125853	0.238622
Sri Lanka	LKA	2008	0.0933119	0	0.0333965	0.0348562	0.0356825	0.00280405	0.0189384	0.00160453	0.00285696	0.00671217	0.230163
Sri Lanka	LKA	2009	0.0910489	0	0.032915	0.0364586	0.0316678	0.00332558	0.0189384	0.00205716	0.00455907	0.00503412	0.226005
Sri Lanka	LKA	2010	0.0822995	0	0.0321796	0.0372886	0.0311419	0.00323076	0.0189384	0.00188641	0.00194565	0.00251706	0.211428
Sri Lanka	LKA	2011	0.09293	0	0.0335565	0.0393629	0.0316008	0.0028921	0.0216439	0.00167598	0.00161295	0.00251706	0.227792
Sri Lanka	LKA	2012	0.0923678	0	0.0321437	0.0394625	0.035157	0.00296661	0.0216439	0.00162934	0.00213484	0.00335608	0.230862
Sri Lanka	LKA	2013	0.0910602	0	0.0327048	0.0387436	0.0356292	0.00312916	0.0216439	0.00133567	0.00498647	0.00251706	0.23175
Sri Lanka	LKA	2014	0.0761077	0	0.0362112	0.0397605	0.0328203	0.00319012	0.0216439	0.00131607	0.00264467	0.00167804	0.215372
Sri Lanka	LKA	2015	0.0830191	0	0.0350981	0.0406517	0.0321075	0.00320366	0.0216439	0.00142367	0.0027583	0.000839021	0.220745
Sri Lanka	LKA	2016	0.0771789	0	0.0347771	0.0395107	0.0330269	0.00321721	0.0216439	0.00169708	0.00276259	0.000839021	0.214653
Sri Lanka	LKA	2017	0.0842615	0	0.0325936	0.0388138	0.0295561	0.00319012	0.0216439	0.0016632	0.00395968	0.00335608	0.219038
Sri Lanka	LKA	2018	0.0847619	0	0.0313647	0.0378303	0.0326512	0.00314948	0.0216439	0.00168375	0.00393143	0.00251706	0.219534
Sri Lanka	LKA	2019	0.089191	0	0.0333256	0.0375681	0.0337545	0.00321044	0.0216439	0.00163616	0.00509829	0.000839021	0.226267
Sri Lanka	LKA	2020	0.0898651	0	0.0340091	0.0376841	0.0331597	0.00325785	0.0216439	0.00162853	0.0034037	0.00251706	0.227169
Sri Lanka	LKA	2021	0.0800701	0	0.03347	0.0347811	0.0325643	0.00310207	0.0216439	0.00214018	0.00615793	0.000839021	0.214768
Sri Lanka	LKA	2022	0.0536788	0	0.0293488	0.0300905	0.031965	0.00328494	0.0216439	0.0020838	0.00673643	0.00251706	0.181349
Sri Lanka	LKA	2023	0.098024	0	0.0314293	0.0326804	0.0319482	0.00347797	0.0216439	0.00186533	0.00516078	0.0041951	0.230425
Syria	SYR	2004	0.0964425	0	0.0193563	0.0221007	0.0218888	0.00314271	0.00541096	0.00173556	0.0023673	0	0.172445
Syria	SYR	2005	0.0980727	0	0.0180715	0.0241934	0.0213623	0.00320366	0.00541096	0.00154499	0.00347992	0.00335608	0.178696
Syria	SYR	2006	0.096239	0	0.0229953	0.0179916	0.0191702	0.0034475	0.00541096	0.0010915	0.00315218	0.0167804	0.186279
Syria	SYR	2007	0.0968922	0	0.0247842	0.0180269	0.017813	0.00333913	0.00811645	0.00197112	0.00202475	0.00251706	0.175485
Syria	SYR	2008	0.0527088	0	0.0274307	0.0215387	0.0164395	0.00326462	0.00811645	0.0020056	0.00360865	0.00167804	0.136791
Syria	SYR	2009	0.05368	0	0.0279092	0.0253932	0.0168877	0.00315625	0.00811645	0.00183556	0.00252057	0.0201365	0.159635
Syria	SYR	2010	0.0837859	0	0.0285041	0.0265108	0.0157228	0.00316303	0.00811645	0.00180295	0.00232508	0.0234926	0.193424
Syria	SYR	2011	0.0719382	0	0.027459	0.0247916	0.0157623	0.00311562	0.00811645	0.00136429	0.00317765	0.0142634	0.169989
Syria	SYR	2012	0.0733696	0	0.0179251	0.0145191	0.0130835	0.00308175	0.00811645	0.00110051	0.00338068	0.0117463	0.146323
Syria	SYR	2013	0.0747144	0	0.0142515	0.0142548	0.0120356	0.00304788	0.00811645	0.00113576	0.00340644	0.0117463	0.142709
Syria	SYR	2014	0.0739271	0	0.0142502	0.0117885	0.00537966	0.00301402	0.00811645	0.000973768	0.00341908	0.0117463	0.132615
Syria	SYR	2015	0.0755462	0	0.0109341	0.0121407	0.00518873	0.00298015	0.00811645	0.000114041	0.00343983	0.0109073	0.129367
Syria	SYR	2016	0.0703918	0	0.00760307	0.0117818	0.00464533	0.00294629	0.00811645	0.00144643	0.00332163	0.0117463	0.121999
Syria	SYR	2017	0.071011	0	0.00836411	0.00879727	0.00485945	0.00291242	0.00811645	0.00144395	0.00409042	0.0109073	0.120502
Syria	SYR	2018	0.0701564	0	0.00983104	0.010455	0.00339843	0.00287856	0.00811645	0.00133588	0.00418274	0.0117463	0.122101
Syria	SYR	2019	0.0701388	0	0.00919637	0.0101043	0.00205114	0.00284469	0.00811645	0.00135475	0.00418737	0.0117463	0.11974
Syria	SYR	2020	0.0701572	0	0.00905776	0.00811251	0.00143051	0.00281083	0.00811645	0.00145136	0.00416531	0.0109073	0.116209
Syria	SYR	2021	0.0703665	0	0.00886747	0.0124586	0	0.00277696	0.00811645	0.0013965	0.00436221	0.0117463	0.120091
Syria	SYR	2022	0.0705576	0	0.00907629	0.00931466	0.000509417	0.0027431	0.00811645	0.00139864	0.00498846	0.0117463	0.118451
Syria	SYR	2023	0.0710628	0	0.00855276	0.00955942	0.00109565	0.00270923	0.00811645	0.00148839	0.0049716	0.0109073	0.118464
Tajikistan	TJK	2004	0.0956209	0	0.0206073	0.0217897	0.0108288	0.00316303	0.00270548	0.000859914	0.00334421	0.00251706	0.161436
Tajikistan	TJK	2005	0.0946689	0	0.0179326	0.0216704	0.0140617	0.00248572	0.00270548	0.00131057	0.00330862	0.00251706	0.160661
Tajikistan	TJK	2006	0.0939692	0	0.019213	0.0220571	0.01707	0.00245863	0.00270548	0.00149285	0.00302852	0.00251706	0.164512
Tajikistan	TJK	2007	0.0937474	0	0.0183881	0.0215919	0.017112	0.00117174	0.00270548	0.00087262	0.00340161	0.00251706	0.161508
Tajikistan	TJK	2008	0.0866809	0	0.0189484	0.0225735	0.0138159	0.00195742	0.00270548	0.000904776	0.00336674	0.00251706	0.15347
Tajikistan	TJK	2009	0.0797604	0	0.0184775	0.022801	0.0130292	0.00237735	0.00270548	0.00115481	0.00334894	0.00167804	0.145333
Tajikistan	TJK	2010	0.0789353	0	0.0213107	0.0237592	0.0113258	0.00265505	0.00270548	0.00120767	0.00332588	0.00167804	0.146903
Tajikistan	TJK	2011	0.0739648	0	0.0209283	0.0243336	0.0128033	0.00292597	0.00270548	0.00171496	0.00230506	0.00167804	0.14336
Tajikistan	TJK	2012	0.072766	0	0.02124	0.0237313	0.0117065	0.0027431	0.00541096	0.00160265	0.00252017	0.00167804	0.143399
Tajikistan	TJK	2013	0.073778	6.73522e-05	0.0192722	0.0227673	0.0115421	0.00264827	0.00541096	0.00166837	0.00265995	0.00167804	0.141493
Tajikistan	TJK	2014	0.0718116	1.12243e-05	0.0233791	0.0232871	0.0150459	0.00312239	0.00541096	0.00163277	0.00245939	0.000839021	0.146999
Tajikistan	TJK	2015	0.0751041	0.00020071	0.0217085	0.0228021	0.0146907	0.00293951	0.00541096	0.00143136	0.00331239	0.00167804	0.149278
Tajikistan	TJK	2016	0.0695131	0.000279848	0.0189379	0.0218372	0.0143556	0.0030682	0.00541096	0.00147559	0.00283549	0.00167804	0.139392
Tajikistan	TJK	2017	0.0746681	0.000331484	0.0175747	0.0222058	0.0102154	0.00349491	0.00541096	0.00152814	0.00390335	0.00167804	0.141011
Tajikistan	TJK	2018	0.0767759	0.000360334	0.0178531	0.0221559	0.00835773	0.00302079	0.00541096	0.00128407	0.00421928	0.00251706	0.141955
Tajikistan	TJK	2019	0.0801235	0.00026155	0.0185532	0.0228438	0.0102317	0.00320366	0.00541096	0.00127873	0.00445081	0.000839021	0.147197
Tajikistan	TJK	2020	0.0762914	0.000109785	0.0238785	0.0226623	0.0102413	0.00364391	0.00541096	0.0012163	0.00436599	0.00167804	0.149499
Tajikistan	TJK	2021	0.0668169	0.000207108	0.0255791	0.0211939	0.0100356	0.00390806	0.00541096	0.00137744	0.00471765	0.000839021	0.140086
Tajikistan	TJK	2022	0.0730987	0.000135379	0.0239097	0.0204268	0.00823038	0.00440927	0.00541096	0.00146077	0.00522658	0.00167804	0.143987
Tajikistan	TJK	2023	0.0720656	0.000189688	0.0236835	0.0207775	0.00948465	0.00368455	0.00541096	0.00145008	0.00549857	0.00167804	0.143923
Thailand	THA	2004	0.10143	0	0.0390827	0.0455944	0.035061	0.00346104	0.0108219	0.0035471	0.0024086	0.0318828	0.27329
Thailand	THA	2005	0.101317	0	0.0402646	0.0497541	0.0359575	0.00308175	0.0189384	0.00324294	0.00287305	0.0318828	0.287312
Thailand	THA	2006	0.100676	0	0.0414122	0.0457744	0.0312831	0.0034204	0.0189384	0.00345972	0.00317244	0.0377559	0.285892
Thailand	THA	2007	0.100543	0	0.0394457	0.0432251	0.0315825	0.00375228	0.0216439	0.00295918	0.00348642	0.0260096	0.272648
Thailand	THA	2008	0.100802	0	0.0375246	0.0436927	0.0306689	0.00337299	0.0243493	0.00299855	0.00394019	0.0201365	0.267486
Thailand	THA	2009	0.0993097	0	0.0382672	0.0438515	0.0331216	0.00388775	0.0270548	0.00348859	0.00275329	0.0192975	0.271032
Thailand	THA	2010	0.100743	0	0.0364276	0.0427922	0.032482	0.00358296	0.0324658	0.0064035	0.00485622	0.0218145	0.281568
Thailand	THA	2011	0.100079	0	0.036666	0.0432994	0.0326422	0.003522	0.0324658	0.00547931	0.00323151	0.0293657	0.286751
Thailand	THA	2012	0.0994119	0	0.0371257	0.044131	0.031645	0.0032714	0.0324658	0.00690225	0.0034939	0.0327218	0.291169
Thailand	THA	2013	0.0990951	0	0.0376139	0.0440141	0.0322036	0.00321044	0.0324658	0.00673702	0.00336195	0.0352389	0.293941
Thailand	THA	2014	0.099617	0	0.0390149	0.0447982	0.0297612	0.00354909	0.0324658	0.00733685	0.00380519	0.038595	0.298943
Thailand	THA	2015	0.098564	0	0.0387429	0.0451727	0.0280642	0.00382001	0.0351713	0.00947345	0.00366867	0.0293657	0.292043
Thailand	THA	2016	0.100464	0	0.0385488	0.0426334	0.0304178	0.00406385	0.0351713	0.0120177	0.00376532	0.0276877	0.294769
Thailand	THA	2017	0.0999375	0	0.0390275	0.04183	0.0305447	0.00400289	0.0351713	0.0155215	0.00424817	0.0327218	0.303005
Thailand	THA	2018	0.100196	0	0.0389783	0.040912	0.0302715	0.00373196	0.0351713	0.0172796	0.0043907	0.0285267	0.299458
Thailand	THA	2019	0.0995164	0	0.0390687	0.0413052	0.0299606	0.00382679	0.0378767	0.0177413	0.00520912	0.0302047	0.30471
Thailand	THA	2020	0.0993459	0	0.0381929	0.042825	0.0296937	0.00363714	0.0378767	0.0206435	0.00467855	0.0302047	0.307098
Thailand	THA	2021	0.0981448	0	0.0384647	0.0431778	0.0298053	0.00321044	0.0405822	0.0187852	0.00525058	0.0268487	0.30427
Thailand	THA	2022	0.0993942	0	0.0370852	0.0446244	0.0304021	0.00311562	0.0405822	0.0163625	0.00599386	0.0302047	0.307765
Thailand	THA	2023	0.0996705	0	0.0377445	0.0445044	0.0295754	0.0034475	0.0405822	0.0143947	0.00731799	0.0327218	0.309959
Timor-Leste	TLS	2004	0.0590677	0	0.0249653	0.0213129	0.0330533	0.00436186	0	0.00613119	0.00229655	0.000839021	0.152028
Timor-Leste	TLS	2005	0.055999	0	0.0202868	0.0212882	0.0277544	0.00719301	0	0.00577259	0.00313622	0	0.14143
Timor-Leste	TLS	2006	0.0517034	0	0.0169751	0.0140987	0.0270999	0.0114668	0	0.00577001	0.00322812	0.000839021	0.131181
Timor-Leste	TLS	2007	0.0515568	0	0.0180081	0.0127064	0.0259642	0.0179216	0	0.00585945	0.00323226	0.000839021	0.136088
Timor-Leste	TLS	2008	0.0507246	0	0.0193093	0.0178765	0.0259337	0.0246811	0	0.00537625	0.00316215	0.000839021	0.147903
Timor-Leste	TLS	2009	0.0502852	0	0.0174168	0.021105	0.022473	0.0144944	0	0.00506724	0.00260188	0.000839021	0.134283
Timor-Leste	TLS	2010	0.0493743	0	0.0165448	0.0219775	0.0235771	0.0155578	0	0.00454603	0.00243138	0.000839021	0.134848
Timor-Leste	TLS	2011	0.049454	0	0.0175272	0.0230037	0.0220112	0.0177726	0	0.00452225	0.00236701	0.000839021	0.137497
Timor-Leste	TLS	2012	0.0468606	0	0.0173792	0.0235208	0.0238206	0.0188088	0	0.00438189	0.00212428	0.000839021	0.137735
Timor-Leste	TLS	2013	0.0278837	0	0.0166192	0.0240928	0.024948	0.0149617	0	0.00438859	0.00054281	0	0.113437
Timor-Leste	TLS	2014	0.0492705	0	0.017105	0.0256154	0.02866	0.00847312	0	0.00491489	0.00229134	0.000839021	0.137169
Timor-Leste	TLS	2015	0.0462366	0	0.0191135	0.0240544	0.0282763	0.00421963	0	0.00439628	0.00246049	0.000839021	0.129596
Timor-Leste	TLS	2016	0.0453296	0	0.0197097	0.0240552	0.0284759	0.00111756	0	0.00422431	0.00310718	0.000839021	0.126858
Timor-Leste	TLS	2017	0.0323879	0	0.0202364	0.0284904	0.0278477	0.00216738	0	0.00419398	0.00356332	0	0.118887
Timor-Leste	TLS	2018	0.0503464	0	0.0212393	0.0276268	0.0292017	0.00253313	0	0.00427022	0.00382256	0	0.13904
Timor-Leste	TLS	2019	0.0207558	0	0.0224006	0.0279315	0.0315782	0.00512722	0	0.00211109	0.00423988	0.000839021	0.114983
Timor-Leste	TLS	2020	0.0272503	0	0.0239283	0.0281377	0.0329579	0.00478856	0	0.00198075	0.00423122	0.000839021	0.124114
Timor-Leste	TLS	2021	0.0211603	0	0.0239575	0.0278986	0.0389977	0.00620414	0	0.00203089	0.00496806	0.00755119	0.132768
Timor-Leste	TLS	2022	0.00156917	0	0.0237159	0.0333009	0.0346244	0.00435509	0	0.00241067	0.00497197	0.000839021	0.105787
Timor-Leste	TLS	2023	0.0100059	0	0.0226463	0.0330325	0.0354997	0.00330526	0	0.00275155	0.00383335	0	0.111075
Türkiye	TUR	2004	0.096592	0.00559022	0.0348915	0.0422398	0.0362856	0.00311562	0.0135274	0.00760744	0.0019245	0.0687997	0.310574
Türkiye	TUR	2005	0.0977455	0.00607291	0.0373406	0.0464714	0.0398226	0.0030682	0.0189384	0.00865338	0.00229663	0.0763509	0.336761
Türkiye	TUR	2006	0.0934388	0.00520856	0.0367573	0.0466739	0.0412215	0.00297338	0.0216439	0.00848256	0.00222746	0.078868	0.337495
Türkiye	TUR	2007	0.0932125	0.00909253	0.0400442	0.047541	0.04316	0.00298693	0.0270548	0.0105726	0.00252411	0.0503412	0.32653
Türkiye	TUR	2008	0.0938601	0.00924969	0.0395059	0.0464764	0.0432234	0.00301402	0.0324658	0.0105922	0.00277468	0.0528583	0.33402
Türkiye	TUR	2009	0.0923596	0.00812715	0.0395032	0.0468212	0.0425986	0.00323753	0.0324658	0.0124151	0.00241309	0.0553754	0.335317
Türkiye	TUR	2010	0.0938066	0.00896905	0.0398793	0.0472515	0.0411931	0.00296661	0.0378767	0.0122593	0.00301089	0.0738338	0.361047
Türkiye	TUR	2011	0.0951197	0.0103834	0.0406244	0.0486723	0.0414827	0.00274987	0.0405822	0.0122631	0.00301859	0.0687997	0.363696
Türkiye	TUR	2012	0.094303	0.011708	0.0416252	0.0497012	0.0442626	0.00302756	0.0405822	0.0127653	0.0028779	0.0721558	0.373009
Türkiye	TUR	2013	0.0950797	0.0135265	0.0411257	0.0499151	0.0426856	0.00300725	0.0459932	0.0125475	0.00298542	0.0687997	0.375666
Türkiye	TUR	2014	0.098697	0.0136949	0.0410295	0.0493731	0.0375857	0.00312239	0.0459932	0.013243	0.00279621	0.0696387	0.375174
Türkiye	TUR	2015	0.0957547	0.0121234	0.0381588	0.0465556	0.036971	0.00318335	0.0486987	0.0135644	0.00289814	0.0687997	0.366708
Türkiye	TUR	2016	0.0953305	0.0112253	0.0350901	0.0451295	0.0361213	0.00317657	0.0514042	0.0173745	0.00310424	0.0780289	0.375985
Türkiye	TUR	2017	0.0923552	0.00931704	0.0353931	0.0424665	0.0359039	0.00307498	0.0568151	0.0182613	0.00389005	0.078868	0.376345
Türkiye	TUR	2018	0.0932736	0.00893538	0.0341672	0.0419833	0.032686	0.00323076	0.0568151	0.019758	0.00433392	0.082224	0.377407
Türkiye	TUR	2019	0.0915142	0.00825063	0.0348822	0.0413323	0.0332592	0.00348813	0.0541096	0.0205379	0.00436199	0.0964874	0.388224
Türkiye	TUR	2020	0.0934466	0.0120111	0.0328217	0.0412547	0.03245	0.00306143	0.0568151	0.0212612	0.00393781	0.1032	0.400259
Türkiye	TUR	2021	0.0930687	0.0121346	0.0334128	0.0399077	0.0313998	0.00329849	0.0649316	0.0218251	0.0046961	0.106556	0.411231
Türkiye	TUR	2022	0.089081	0.0129091	0.0322133	0.0373517	0.0300484	0.00300725	0.0649316	0.0169307	0.00555644	0.104878	0.396907
Türkiye	TUR	2023	0.102161	0.138676	0.0314944	0.0376203	0.029272	0.00308175	0.067637	0.0170857	0.00605013	0.109073	0.542152
Turkmenistan	TKM	2004	0.0357402	0	0.012103	0.0090038	0.0119283	0.00337299	0.0135274	0.0107187	0.00257975	0.0578924	0.156867
Turkmenistan	TKM	2005	0.0600652	0	0.0118481	0.00993294	0.010184	0.00355586	0.0135274	0.012841	0.00261097	0.0553754	0.179941
Turkmenistan	TKM	2006	0.0639937	0	0.0125819	0.00463363	0.00902239	0.0039758	0.0135274	0.0137682	0.00272193	0.0495022	0.173727
Turkmenistan	TKM	2007	0.0563475	0	0.0142409	0.00601973	0.00887483	0.00396902	0.0135274	0.0138298	0.00288085	0.0486632	0.168353
Turkmenistan	TKM	2008	0.0431607	0	0.014307	0.00691434	0.00904209	0.00400966	0.0135274	0.0138441	0.00294161	0.0545364	0.162283
Turkmenistan	TKM	2009	0.0569174	0	0.0145032	0.0067679	0.00827676	0.00258732	0.0135274	0.0105297	0.00244434	0.0511803	0.166734
Turkmenistan	TKM	2010	0.0705467	0	0.0124421	0.00509781	0.00819651	0.00274987	0.0135274	0.0101296	0.00237291	0.0578924	0.182955
Turkmenistan	TKM	2011	0.0166446	0	0.0126196	0.00528416	0.00796606	0.00330526	0.0135274	0.00960275	0.00282448	0.0612485	0.133023
Turkmenistan	TKM	2012	0.0197537	0	0.0183658	0.00416284	0.0109309	0.00326462	0.0135274	0.0097546	0.00281202	0.0604095	0.142981
Turkmenistan	TKM	2013	0.0326013	0	0.0182562	0.0038398	0.011586	0.00279051	0.0135274	0.0103205	0.00272037	0.0570534	0.152695
Turkmenistan	TKM	2014	0.0311661	0	0.0273511	0.00445121	0.0140298	0.00285824	0.0135274	0.00962121	0.00300122	0.0595705	0.165577
Turkmenistan	TKM	2015	0.0199948	0	0.0262635	0.00437557	0.0129356	0.00222157	0.0135274	0.00981271	0.00290963	0.0620875	0.154128
Turkmenistan	TKM	2016	0.0569621	0	0.0216002	0.00413855	0.00909828	0.00182196	0.0135274	0.0107291	0.0032183	0.0478242	0.16892
Turkmenistan	TKM	2017	0.0668369	0	0.0201173	0.00620121	0.00970166	0.00243153	0.0135274	0.0116582	0.00470009	0.0503412	0.185516
Turkmenistan	TKM	2018	0.0682813	0	0.0189529	0.00617299	0.00939232	0.00376583	0.0135274	0.0115849	0.00496697	0.0486632	0.185308
Turkmenistan	TKM	2019	0.0220086	0	0.0200281	0.00567011	0.00913895	0.00354909	0.0135274	0.00994547	0.00496058	0.0679607	0.156789
Turkmenistan	TKM	2020	0.0529088	0	0.0199382	0.00521901	0.00822356	0.00354909	0.0135274	0.0106358	0.0050036	0.0536973	0.172703
Turkmenistan	TKM	2021	0.039268	0	0.0208668	0.00563983	0.00810995	0.0037997	0.0135274	0.0112927	0.00590611	0.0637656	0.172176
Turkmenistan	TKM	2022	0.0378621	0	0.017924	0.00499776	0.00816589	0.00382679	0.0135274	0.0113251	0.00616168	0.0637656	0.167556
Turkmenistan	TKM	2023	0.0741062	0	0.0172165	0.00497935	0.00847093	0.00367101	0.0135274	0.0109946	0.00613446	0.0545364	0.193637
Ukraine	UKR	2004	0.0973736	0	0.0252602	0.0355188	0.0185037	0.00407739	0.0270548	0.0161844	0.00220465	0.0260096	0.252187
Ukraine	UKR	2005	0.094449	0	0.0251883	0.0326256	0.023894	0.00354909	0.0297603	0.0154199	0.00260466	0.0343999	0.261891
Ukraine	UKR	2006	0.0945418	0	0.0273906	0.0330555	0.0231682	0.00325108	0.0324658	0.014147	0.00221265	0.0360779	0.266311
Ukraine	UKR	2007	0.092452	0	0.024391	0.034421	0.022098	0.00310207	0.0324658	0.0126515	0.0032541	0.0436291	0.268465
Ukraine	UKR	2008	0.0902309	0	0.0234579	0.0325322	0.0211419	0.00287856	0.0324658	0.0125137	0.00279999	0.0360779	0.254099
Ukraine	UKR	2009	0.0900101	0	0.0226104	0.0317687	0.0164172	0.00325108	0.0324658	0.0127655	0.00350398	0.041112	0.253905
Ukraine	UKR	2010	0.0923465	0	0.0229621	0.033627	0.0173154	0.00320366	0.0324658	0.012402	0.00389494	0.0444681	0.262685
Ukraine	UKR	2011	0.0684038	0	0.0222718	0.0316872	0.016079	0.00292597	0.0324658	0.0109606	0.00344059	0.0276877	0.215923
Ukraine	UKR	2012	0.0665204	0	0.0263313	0.0318474	0.0153829	0.00280405	0.0378767	0.0111603	0.00359343	0.0251706	0.220687
Ukraine	UKR	2013	0.0681848	0	0.0252921	0.0312983	0.0140477	0.0027431	0.0405822	0.0113073	0.00356977	0.0218145	0.21884
Ukraine	UKR	2014	0.0596174	0	0.0292463	0.0312776	0.0174784	0.0030953	0.0432877	0.0100107	0.00456975	0.0209755	0.219559
Ukraine	UKR	2015	0.0612448	0	0.0269292	0.0307078	0.0171427	0.00346781	0.0432877	0.00945275	0.00511904	0.0176194	0.214971
Ukraine	UKR	2016	0.064761	0	0.0261093	0.0344049	0.0210226	0.00325108	0.0432877	0.00739191	0.00556748	0.0167804	0.222576
Ukraine	UKR	2017	0.0619928	0	0.0275307	0.0366924	0.0218252	0.00320366	0.0432877	0.00684917	0.00541538	0.0192975	0.226095
Ukraine	UKR	2018	0.0839962	0	0.0283409	0.0371452	0.0198135	0.00312916	0.0432877	0.0071996	0.00561893	0.0167804	0.245312
Ukraine	UKR	2019	0.0938105	0	0.0302082	0.0378487	0.0225391	0.0031698	0.0432877	0.00661466	0.00511378	0.0192975	0.26189
Ukraine	UKR	2020	0.0905674	0	0.0290788	0.0369557	0.0218168	0.00357618	0.0432877	0.00613373	0.00518717	0.0218145	0.258418
Ukraine	UKR	2021	0.0912884	0	0.0286402	0.0365426	0.0228424	0.00322398	0.0486987	0.0057215	0.00647268	0.0327218	0.276152
Ukraine	UKR	2022	0.088861	0	0.0277825	0.0358079	0.0263021	0.00369133	0.0486987	0.00493814	0.00748219	0.0201365	0.2637
Ukraine	UKR	2023	0.10154	0	0.0298648	0.0369649	0.0251246	0.00298693	0.0486987	0.00584007	0.00675974	0.0184585	0.276238
United Arab Emirates	ARE	2004	0.0922639	0	0.0454299	0.055765	0.0640926	0.00378615	0.00811645	0.0128229	0.00350335	0.0444681	0.330248
United Arab Emirates	ARE	2005	0.0978625	0	0.0458617	0.0532629	0.0629935	0.00424672	0.00811645	0.0124087	0.00298032	0.0495022	0.337235
United Arab Emirates	ARE	2006	0.0937368	0	0.0492763	0.0527822	0.0606239	0.00452441	0.00811645	0.0165514	0.00347037	0.0469852	0.336067
United Arab Emirates	ARE	2007	0.0991749	0	0.0492334	0.0525068	0.0633388	0.00386743	0.00811645	0.0161303	0.00287218	0.0453071	0.340547
United Arab Emirates	ARE	2008	0.0765522	0	0.0485698	0.0517701	0.0648146	0.00383356	0.00811645	0.0135629	0.00347858	0.0453071	0.316005
United Arab Emirates	ARE	2009	0.083088	0	0.0502188	0.0495646	0.0610853	0.00356264	0.00811645	0.0114658	0.00390912	0.0444681	0.315479
United Arab Emirates	ARE	2010	0.0818081	0	0.0488698	0.0473504	0.0607359	0.00363037	0.00811645	0.0116197	0.00433664	0.0436291	0.310097
United Arab Emirates	ARE	2011	0.0799969	0	0.0511357	0.0495987	0.0647928	0.00417221	0.00811645	0.0074363	0.00464923	0.0444681	0.314366
United Arab Emirates	ARE	2012	0.0618842	0	0.0525069	0.0536071	0.0667179	0.00463956	0.00811645	0.0144841	0.00468528	0.0503412	0.316983
United Arab Emirates	ARE	2013	0.072555	0	0.0529132	0.0554531	0.0693782	0.00459215	0.0108219	0.0119768	0.00562883	0.041112	0.324431
United Arab Emirates	ARE	2014	0.074185	0	0.0568079	0.0592264	0.0676906	0.00424672	0.0135274	0.0104011	0.00535341	0.038595	0.330034
United Arab Emirates	ARE	2015	0.0759931	0	0.0575364	0.061163	0.0639819	0.00367101	0.0135274	0.0133889	0.00514131	0.041951	0.336354
United Arab Emirates	ARE	2016	0.082523	0	0.0561914	0.0587365	0.0661746	0.0035965	0.0135274	0.0144257	0.00518319	0.0377559	0.338114
United Arab Emirates	ARE	2017	0.0798592	0	0.0561722	0.059465	0.0653634	0.00382679	0.0135274	0.0203234	0.00464124	0.0520193	0.355198
United Arab Emirates	ARE	2018	0.0788962	0	0.0564319	0.0580252	0.0658444	0.00400966	0.0135274	0.0196349	0.00398034	0.0570534	0.357403
United Arab Emirates	ARE	2019	0.0668305	0	0.0557458	0.0588824	0.0648356	0.00395548	0.0135274	0.0203684	0.00433253	0.0495022	0.33798
United Arab Emirates	ARE	2020	0.0608789	0	0.0543307	0.0607677	0.0650893	0.00375906	0.0135274	0.0231552	0.00454996	0.0461461	0.332204
United Arab Emirates	ARE	2021	0.0647783	0	0.055499	0.0595568	0.0665973	0.00413158	0.0135274	0.023264	0.00560103	0.0461461	0.339102
United Arab Emirates	ARE	2022	0.0630714	0	0.0545372	0.0600655	0.0667152	0.00424672	0.0162329	0.018931	0.00635007	0.0444681	0.334618
United Arab Emirates	ARE	2023	0.0700251	0	0.0590823	0.0602007	0.0648646	0.00407739	0.0189384	0.0181265	0.00656725	0.0478242	0.349706
Uzbekistan	UZB	2004	0.0795574	0.00898028	0.017283	0.0136235	0.0164833	0.00373874	0.0135274	0.00405109	0.00352727	0.0209755	0.181748
Uzbekistan	UZB	2005	0.0781513	0.00898028	0.0169469	0.0148195	0.0128515	0.00378615	0.0135274	0.00353345	0.0036177	0.0209755	0.17719
Uzbekistan	UZB	2006	0.0801064	0.00898028	0.0175228	0.0127844	0.0176683	0.00390129	0.0135274	0.00332231	0.003924	0.0209755	0.182713
Uzbekistan	UZB	2007	0.0802788	0.00898028	0.0182074	0.0149575	0.0172742	0.00379292	0.0135274	0.00321659	0.00401291	0.0209755	0.185224
Uzbekistan	UZB	2008	0.0798457	0.00898028	0.0217898	0.0174822	0.0166178	0.00395548	0.0135274	0.0028453	0.00376506	0.0209755	0.189784
Uzbekistan	UZB	2009	0.078838	0.00898028	0.025548	0.0156122	0.0118029	0.00363714	0.0135274	0.00299604	0.00376691	0.0209755	0.185684
Uzbekistan	UZB	2010	0.0793523	0.00898028	0.0242596	0.0144173	0.0110823	0.00366423	0.0135274	0.00222978	0.00379837	0.0209755	0.182287
Uzbekistan	UZB	2011	0.0788676	0.00898028	0.0247845	0.0140391	0.00928522	0.00366423	0.0135274	0.00214303	0.00389506	0.0209755	0.180162
Uzbekistan	UZB	2012	0.0762533	0.0107314	0.0213919	0.013645	0.0110214	0.00347459	0.0135274	0.00224264	0.00385887	0.0209755	0.177122
Uzbekistan	UZB	2013	0.0763334	0.0112253	0.0213175	0.0132189	0.0118625	0.00347459	0.0135274	0.00224076	0.00398676	0.0209755	0.178163
Uzbekistan	UZB	2014	0.0782123	0.0112253	0.0256907	0.0109848	0.0136391	0.00352877	0.0135274	0.00221488	0.00397358	0.0209755	0.183972
Uzbekistan	UZB	2015	0.077571	0.0115621	0.023972	0.0117263	0.0115821	0.0034204	0.0135274	0.00239715	0.00402735	0.0201365	0.179922
Uzbekistan	UZB	2016	0.0766029	0.0151542	0.0253338	0.0126591	0.013508	0.00336622	0.0135274	0.00251338	0.00435951	0.0201365	0.187161
Uzbekistan	UZB	2017	0.0579649	0.0157267	0.0257996	0.0187669	0.0138109	0.00349491	0.0135274	0.00213629	0.00543654	0.0226536	0.179318
Uzbekistan	UZB	2018	0.0599873	0.0158502	0.0259975	0.0214797	0.016171	0.00293951	0.0135274	0.00175355	0.00557983	0.0201365	0.183423
Uzbekistan	UZB	2019	0.0376665	0.0154124	0.0262487	0.0229594	0.0169747	0.00301402	0.0135274	0.00158288	0.00561715	0.0201365	0.16314
Uzbekistan	UZB	2020	0.0367162	0.0160298	0.0260192	0.0239555	0.0163796	0.00304111	0.0135274	0.00198194	0.0051946	0.0243316	0.167177
Uzbekistan	UZB	2021	0.0496391	0.0166696	0.0312452	0.0311239	0.0218817	0.00292597	0.0135274	0.00187371	0.00642318	0.0302047	0.205515
Uzbekistan	UZB	2022	0.0325328	0.0166696	0.0302726	0.0319249	0.0235072	0.00313593	0.0135274	0.00232264	0.00764212	0.0377559	0.199291
Uzbekistan	UZB	2023	0.0634207	0.0236918	0.0309603	0.0314544	0.0223836	0.00283115	0.0135274	0.00217295	0.00844307	0.038595	0.23748
Vietnam	VNM	2004	0.0966292	0.000224507	0.0280493	0.0318081	0.0235323	0.00318335	0.00541096	0.00662706	0.00232309	0.0243316	0.222119
Vietnam	VNM	2005	0.0902523	0.000347985	0.0317843	0.0310213	0.0241438	0.00329849	0.00811645	0.00664814	0.00220956	0.0243316	0.222154
Vietnam	VNM	2006	0.0978149	0.00127969	0.0315081	0.0305816	0.0237365	0.00333913	0.00811645	0.00498898	0.00208107	0.0260096	0.229456
Vietnam	VNM	2007	0.0938815	0.00140317	0.0318214	0.0315293	0.0263888	0.00287178	0.00811645	0.00389338	0.00214917	0.0260096	0.228065
Vietnam	VNM	2008	0.0957455	0.00129316	0.0322144	0.0304983	0.0245513	0.00277019	0.0108219	0.0039489	0.00305045	0.0251706	0.230065
Vietnam	VNM	2009	0.0959554	0.001452	0.0315363	0.0304505	0.0283105	0.00300725	0.0162329	0.0041155	0.00257767	0.0243316	0.23797
Vietnam	VNM	2010	0.0960265	0.00137623	0.0315682	0.0304762	0.0265609	0.00314948	0.0216439	0.00361155	0.00345631	0.0226536	0.240523
Vietnam	VNM	2011	0.096786	0.00133447	0.0320699	0.0308661	0.0267373	0.00335945	0.0216439	0.00215527	0.00339258	0.0268487	0.245194
Vietnam	VNM	2012	0.0961481	0.00142742	0.0314911	0.0296824	0.0286032	0.00367101	0.0216439	0.00380883	0.002926	0.0201365	0.239538
Vietnam	VNM	2013	0.0951666	0.00145458	0.0315318	0.0301105	0.0297139	0.0035965	0.0216439	0.00450457	0.00326469	0.0310438	0.252031
Vietnam	VNM	2014	0.0929672	0.0022783	0.0344858	0.0310063	0.0307172	0.00360328	0.0243493	0.00483237	0.00259336	0.0310438	0.257877
Vietnam	VNM	2015	0.0951637	0.0025284	0.0361278	0.0327257	0.0302777	0.00329171	0.0270548	0.00539821	0.0027705	0.0268487	0.262187
Vietnam	VNM	2016	0.0982205	0.00254097	0.0349267	0.0327718	0.0295516	0.00336622	0.0297603	0.00710006	0.00332332	0.0360779	0.277639
Vietnam	VNM	2017	0.0997298	0.00240795	0.0346904	0.0339938	0.0264244	0.00331203	0.0297603	0.0063811	0.00379431	0.0310438	0.271538
Vietnam	VNM	2018	0.0971168	0.00294497	0.0350124	0.0350819	0.0290607	0.00348136	0.0324658	0.00663635	0.00379791	0.0293657	0.274964
Vietnam	VNM	2019	0.0944729	0.00338916	0.0356023	0.0350327	0.0282844	0.00361005	0.0351713	0.00634298	0.00473615	0.0234926	0.270134
Vietnam	VNM	2020	0.0950704	0.00345539	0.03807	0.0374888	0.0321618	0.00364391	0.0378767	0.00611907	0.0043645	0.0234926	0.281743
Vietnam	VNM	2021	0.0957106	0.00380876	0.0388129	0.0345108	0.0336602	0.00320366	0.0432877	0.00648118	0.00571527	0.0226536	0.287845
Vietnam	VNM	2022	0.0959014	0.00389621	0.0377881	0.0340617	0.0341324	0.00337299	0.0432877	0.00589797	0.00637736	0.0293657	0.294082
Vietnam	VNM	2023	0.0949345	0.00812587	0.0370707	0.0349023	0.0312292	0.00374551	0.0432877	0.00571124	0.00629991	0.0226536	0.287961
Yemen	YEM	2004	0.100776	0	0.020692	0.0259978	0.0160069	0.00346104	0.00270548	0.00156128	0.00228984	0.0041951	0.177685
Yemen	YEM	2005	0.0976322	0	0.0215189	0.0268573	0.020373	0.00361005	0.00270548	0.00211036	0.00190797	0.00251706	0.179232
Yemen	YEM	2006	0.0915962	0	0.0214837	0.0279651	0.0227908	0.00343395	0.00270548	0.00203167	0.00118797	0.00251706	0.175712
Yemen	YEM	2007	0.0904372	0	0.0219882	0.0296938	0.022701	0.00287856	0.00270548	0.00142863	0.00447798	0.00839021	0.184701
Yemen	YEM	2008	0.0884049	0	0.0218624	0.0288092	0.0226084	0.00304111	0.00270548	0.00137692	0.00360519	0.00922923	0.181643
Yemen	YEM	2009	0.0703027	0	0.0190529	0.0303102	0.0163345	0.00266859	0.00270548	0.00140374	0.0041562	0.00839021	0.155325
Yemen	YEM	2010	0.0723117	0	0.0198181	0.0307626	0.0137098	0.00312239	0.00270548	0.00201847	0.00176088	0.0041951	0.150405
Yemen	YEM	2011	0.0758088	0	0.0179494	0.0267249	0.0125744	0.00314948	0.00270548	0.00201635	0.00192689	0	0.142856
Yemen	YEM	2012	0.0870652	0	0.0160961	0.0292915	0.0121941	0.00323753	0.00270548	0.00191632	0.00213195	0	0.154638
Yemen	YEM	2013	0.0579039	0	0.0168822	0.0285822	0.012242	0.00314271	0.00270548	0.00202094	0.00251046	0.000839021	0.126829
Yemen	YEM	2014	0.0918674	0	0.0137895	0.025545	0.00525979	0.00344072	0.00270548	0.00110361	0.00422999	0.00251706	0.150458
Yemen	YEM	2015	0.0891602	0	0.0096496	0.0211583	0.00655461	0.00316303	0.00270548	0.00119092	0.00393579	0	0.137518
Yemen	YEM	2016	0.0774112	0	0.00678018	0.0150999	0.00231786	0.00298693	0.00270548	0.00105932	0.00381893	0.00839021	0.12057
Yemen	YEM	2017	0.0750149	0	0.00611237	0.0153938	0.00410858	0.00325108	0.00270548	0.00107858	0.00418553	0.00839021	0.120241
Yemen	YEM	2018	0.0725892	0	0.00132079	0.0126332	0.00316942	0.00313593	0.00270548	0.00107887	0.0043199	0.00839021	0.109343
Yemen	YEM	2019	0.0742234	0	0.000491491	0.0114669	0.00194517	0.0030682	0.00270548	0.00107879	0.00425267	0.00839021	0.107622
Yemen	YEM	2020	0.0742832	0	0	0.00871776	0.00197464	0.00229607	0.00270548	0.0012019	0.00437298	0.00167804	0.0972301
Yemen	YEM	2021	0.0748176	0	0.000546296	0.00546604	0.00293716	0.0023909	0.00270548	0.00114277	0.00436491	0.00167804	0.0960492
Yemen	YEM	2022	0.0741158	0	0.00192009	0.00765207	0.00268569	0.00215384	0.00270548	0.00102947	0.00497378	0.00839021	0.105626
Yemen	YEM	2023	0.0743602	0	0.00129517	0.00897466	0.00338301	0.00197774	0.00270548	0.000943307	0.00502291	0.00839021	0.107053
