# Supplementary material for: Copper resource trade resilience under the belt and road initiative: Who leads, who lags?
Source: iScience. 2026 Jun 24;29(7):116493. doi: 10.1016/j.isci.2026.116493 (PMC13320558; doi:10.1016/j.isci.2026.116493)
Supplement: Table S3. The Result of Shapley’s Two-layer Structural Decomposition [file mmc3.xlsx]

## Sheet:  Table S3
Table. S3. The Result of Shapley's Two-layer Structural Decomposition
Stage	Group	Resilience	Resistance_Adaptation	Adjustment_Recovery	Transformation_Growth	Shapley_Resistance_Adaptation	Shapley_Adjustment_Recovery	Shapley_Transformation_Growth	Shapley_SCDI	Shapley_RPV	Shapley_CAB	Shapley_GE	Shapley_PC	Shapley_GT	Shapley_DPIIA	Shapley_TPII	Shapley_PTCI	Shapley_MECI
2007-2010	Bottom	0.150353	0.0720561	0.0629791	0.0153179	0.480569	0.420619	0.0988122	0.438701	0.0126128	0.0292557	0.129505	0.145267	0.108578	0.0372696	0.0248241	0.0184782	0.0555099
2007-2010	Top	0.399841	0.10925	0.220654	0.0699363	0.270383	0.558696	0.170921	0.225832	0.0363881	0.00816301	0.121938	0.147603	0.13675	0.152405	0.0508255	0.00739314	0.112702
2011-2017	Bottom	0.14415	0.0629151	0.0664255	0.014809	0.439393	0.46013	0.100478	0.390947	0.0225558	0.0258897	0.133808	0.158437	0.112726	0.0551583	0.0203642	0.0212273	0.0588862
2011-2017	Top	0.436541	0.114621	0.248051	0.0738684	0.253648	0.579728	0.166624	0.201997	0.0435272	0.00812313	0.113362	0.136249	0.127087	0.20303	0.0587203	0.00931936	0.0985845
2018-2023	Bottom	0.150326	0.0685202	0.0650817	0.0167244	0.463226	0.426183	0.110591	0.409034	0.0318584	0.0223341	0.119989	0.146236	0.102224	0.0577353	0.017149	0.0321676	0.061274
2018-2023	Top	0.48327	0.118803	0.278612	0.0858548	0.23808	0.585063	0.176857	0.188699	0.0421282	0.00725325	0.103682	0.123023	0.118466	0.239892	0.0592586	0.0111756	0.106423
Full periods	Bottom	0.148174	0.067796	0.0648161	0.0155617	0.460955	0.436117	0.102929	0.413087	0.0218665	0.0260011	0.128156	0.150167	0.108123	0.0496703	0.0209606	0.0235472	0.0584208
Full periods	Top	0.437715	0.113996	0.247631	0.0760881	0.254835	0.573967	0.171198	0.20635	0.0406088	0.00787613	0.113459	0.136255	0.127883	0.19637	0.0561186	0.00920206	0.105877
