# Supplementary material for: Copper resource trade resilience under the belt and road initiative: Who leads, who lags?
Source: iScience. 2026 Jun 24;29(7):116493. doi: 10.1016/j.isci.2026.116493 (PMC13320558; doi:10.1016/j.isci.2026.116493)
Supplement: Table S4. The Result of Moran’s I [file mmc4.xlsx]

## Sheet:  Table S4
Table. S4. The Result of Moran's I
Year	Moran_I	p_value	z_score
2004	0.059091	0.16	0.989795
2005	0.0489594	0.206	0.851956
2006	0.0781444	0.109	1.25179
2007	0.0525598	0.174	0.943812
2008	0.0388792	0.216	0.773711
2009	0.0619536	0.168	0.974183
2010	0.0664836	0.134	1.09696
2011	0.0900957	0.091	1.36708
2012	0.0676321	0.154	1.01218
2013	0.0589199	0.163	1.00968
2014	0.0801683	0.113	1.19834
2015	0.0770281	0.119	1.14369
2016	0.0820391	0.104	1.29697
2017	0.0938492	0.089	1.36913
2018	0.110886	0.067	1.6351
2019	0.131182	0.039	2.02111
2020	0.123289	0.057	1.74556
2021	0.116638	0.055	1.76619
2022	0.107419	0.07	1.56636
2023	0.0968285	0.095	1.34712
*** p<0.01, ** p<0.05, * p<0.1
