# Supplementary material for: Copper resource trade resilience under the belt and road initiative: Who leads, who lags?
Source: iScience. 2026 Jun 24;29(7):116493. doi: 10.1016/j.isci.2026.116493 (PMC13320558; doi:10.1016/j.isci.2026.116493)
Supplement: Table S5. The Result of LISA [file mmc5.xlsx]

## Sheet:  Table S5
Table. S5. The Result of LISA
Country	Year	LISA_Category	LISA_p
ALB	2004	LH	0.469
ALB	2005	HL	0.498
ALB	2006	LH	0.473
ALB	2007	HL	0.374
ALB	2008	HL	0.419
ALB	2009	HL	0.5
ALB	2010	HL	0.484
ALB	2011	LH	0.452
ALB	2012	LH	0.432
ALB	2013	LH	0.429
ALB	2014	HL	0.477
ALB	2015	LH	0.43
ALB	2016	LH	0.431
ALB	2017	LH	0.444
ALB	2018	LH	0.482
ALB	2019	LH	0.497
ALB	2020	LH	0.38
ALB	2021	LH	0.458
ALB	2022	LH	0.476
ALB	2023	LH	0.454
ARE	2004	LL	0.044
ARE	2005	LL	0.047
ARE	2006	LL	0.077
ARE	2007	LL	0.103
ARE	2008	LL	0.108
ARE	2009	LL	0.028
ARE	2010	LL	0.033
ARE	2011	LL	0.053
ARE	2012	LL	0.055
ARE	2013	LL	0.028
ARE	2014	LL	0.039
ARE	2015	LL	0.033
ARE	2016	LL	0.01
ARE	2017	LL	0.009
ARE	2018	LL	0.003
ARE	2019	LL	0.003
ARE	2020	LL	0.009
ARE	2021	LL	0.006
ARE	2022	LL	0.011
ARE	2023	LL	0.02
ARM	2004	LH	0.265
ARM	2005	LH	0.23
ARM	2006	LH	0.219
ARM	2007	LH	0.262
ARM	2008	LH	0.364
ARM	2009	LH	0.351
ARM	2010	LH	0.356
ARM	2011	LH	0.31
ARM	2012	LH	0.35
ARM	2013	LH	0.363
ARM	2014	LH	0.381
ARM	2015	LH	0.437
ARM	2016	LH	0.426
ARM	2017	LH	0.414
ARM	2018	LH	0.464
ARM	2019	LH	0.424
ARM	2020	LH	0.427
ARM	2021	LH	0.394
ARM	2022	LH	0.467
ARM	2023	LH	0.479
AZE	2004	LH	0.396
AZE	2005	LH	0.31
AZE	2006	LH	0.338
AZE	2007	LH	0.443
AZE	2008	LH	0.442
AZE	2009	LH	0.425
AZE	2010	LH	0.365
AZE	2011	LH	0.463
AZE	2012	HL	0.5
AZE	2013	LH	0.488
AZE	2014	HL	0.487
AZE	2015	HL	0.495
AZE	2016	LH	0.47
AZE	2017	LH	0.458
AZE	2018	LH	0.487
AZE	2019	LH	0.495
AZE	2020	LH	0.47
AZE	2021	LH	0.49
AZE	2022	HL	0.481
AZE	2023	LH	0.483
BGD	2004	HL	0.297
BGD	2005	HL	0.356
BGD	2006	HL	0.236
BGD	2007	HL	0.355
BGD	2008	HL	0.301
BGD	2009	HL	0.406
BGD	2010	HL	0.172
BGD	2011	HL	0.241
BGD	2012	HL	0.272
BGD	2013	HL	0.248
BGD	2014	HL	0.261
BGD	2015	HL	0.282
BGD	2016	HL	0.348
BGD	2017	HL	0.331
BGD	2018	HL	0.322
BGD	2019	HL	0.323
BGD	2020	HL	0.344
BGD	2021	HL	0.36
BGD	2022	HL	0.314
BGD	2023	HL	0.31
BGR	2004	HH	0.368
BGR	2005	HH	0.409
BGR	2006	HH	0.422
BGR	2007	LL	0.478
BGR	2008	HH	0.442
BGR	2009	HH	0.448
BGR	2010	HH	0.331
BGR	2011	HH	0.376
BGR	2012	HH	0.332
BGR	2013	HH	0.374
BGR	2014	HH	0.429
BGR	2015	HH	0.336
BGR	2016	HH	0.336
BGR	2017	HH	0.327
BGR	2018	HH	0.311
BGR	2019	HH	0.355
BGR	2020	HH	0.348
BGR	2021	HH	0.278
BGR	2022	HH	0.291
BGR	2023	HH	0.362
BHR	2004	HL	0.053
BHR	2005	HL	0.082
BHR	2006	HL	0.079
BHR	2007	HL	0.107
BHR	2008	LL	0.101
BHR	2009	HL	0.054
BHR	2010	HL	0.067
BHR	2011	HL	0.098
BHR	2012	HL	0.108
BHR	2013	HL	0.061
BHR	2014	HL	0.077
BHR	2015	HL	0.062
BHR	2016	HL	0.045
BHR	2017	HL	0.038
BHR	2018	HL	0.03
BHR	2019	HL	0.03
BHR	2020	HL	0.033
BHR	2021	HL	0.032
BHR	2022	HL	0.058
BHR	2023	HL	0.071
BIH	2004	LH	0.3
BIH	2005	LH	0.327
BIH	2006	LH	0.292
BIH	2007	LH	0.29
BIH	2008	LH	0.23
BIH	2009	LH	0.286
BIH	2010	LH	0.326
BIH	2011	LH	0.209
BIH	2012	LH	0.25
BIH	2013	LH	0.304
BIH	2014	LH	0.368
BIH	2015	LH	0.283
BIH	2016	LH	0.253
BIH	2017	LH	0.192
BIH	2018	LH	0.232
BIH	2019	LH	0.251
BIH	2020	LH	0.216
BIH	2021	LH	0.204
BIH	2022	LH	0.204
BIH	2023	LH	0.253
BLR	2004	HL	0.473
BLR	2005	LH	0.479
BLR	2006	LH	0.428
BLR	2007	LH	0.424
BLR	2008	LH	0.446
BLR	2009	LH	0.488
BLR	2010	LH	0.441
BLR	2011	LH	0.48
BLR	2012	HL	0.468
BLR	2013	HL	0.397
BLR	2014	HL	0.404
BLR	2015	HL	0.45
BLR	2016	HL	0.424
BLR	2017	HL	0.364
BLR	2018	HL	0.389
BLR	2019	HL	0.449
BLR	2020	HL	0.37
BLR	2021	HL	0.379
BLR	2022	HL	0.35
BLR	2023	HL	0.392
BRN	2004	LH	0.141
BRN	2005	LH	0.207
BRN	2006	LH	0.159
BRN	2007	LH	0.154
BRN	2008	LH	0.293
BRN	2009	HH	0.249
BRN	2010	HH	0.186
BRN	2011	HH	0.179
BRN	2012	LH	0.217
BRN	2013	LH	0.375
BRN	2014	LH	0.237
BRN	2015	HH	0.309
BRN	2016	LH	0.258
BRN	2017	LH	0.306
BRN	2018	LH	0.299
BRN	2019	LH	0.303
BRN	2020	LH	0.275
BRN	2021	LH	0.297
BRN	2022	HH	0.344
BRN	2023	HH	0.433
BTN	2004	HL	0.22
BTN	2005	HL	0.337
BTN	2006	HL	0.277
BTN	2007	HL	0.307
BTN	2008	HL	0.256
BTN	2009	HL	0.414
BTN	2010	HL	0.248
BTN	2011	HL	0.299
BTN	2012	HL	0.352
BTN	2013	HL	0.34
BTN	2014	HL	0.322
BTN	2015	HL	0.409
BTN	2016	HL	0.438
BTN	2017	HL	0.42
BTN	2018	HL	0.423
BTN	2019	HL	0.384
BTN	2020	HL	0.442
BTN	2021	HL	0.416
BTN	2022	HL	0.385
BTN	2023	HL	0.32
CHN	2004	HH	0.095
CHN	2005	HH	0.125
CHN	2006	HH	0.087
CHN	2007	HH	0.086
CHN	2008	HH	0.182
CHN	2009	HH	0.128
CHN	2010	HH	0.101
CHN	2011	HH	0.093
CHN	2012	HH	0.098
CHN	2013	HH	0.143
CHN	2014	HH	0.099
CHN	2015	HH	0.122
CHN	2016	HH	0.129
CHN	2017	HH	0.154
CHN	2018	HH	0.148
CHN	2019	HH	0.129
CHN	2020	HH	0.109
CHN	2021	HH	0.134
CHN	2022	HH	0.105
CHN	2023	HH	0.146
CZE	2004	HH	0.403
CZE	2005	HH	0.426
CZE	2006	HH	0.442
CZE	2007	HH	0.456
CZE	2008	HH	0.424
CZE	2009	HH	0.416
CZE	2010	HH	0.442
CZE	2011	HH	0.42
CZE	2012	HH	0.478
CZE	2013	HH	0.464
CZE	2014	HH	0.467
CZE	2015	HH	0.498
CZE	2016	HH	0.466
CZE	2017	HH	0.441
CZE	2018	HH	0.484
CZE	2019	HH	0.496
CZE	2020	HH	0.45
CZE	2021	HH	0.474
CZE	2022	HH	0.496
CZE	2023	HH	0.497
EGY	2004	LH	0.032
EGY	2005	LH	0.04
EGY	2006	LH	0.04
EGY	2007	LH	0.045
EGY	2008	LH	0.033
EGY	2009	HH	0.025
EGY	2010	LH	0.057
EGY	2011	LH	0.046
EGY	2012	LH	0.08
EGY	2013	LH	0.048
EGY	2014	LH	0.049
EGY	2015	LH	0.074
EGY	2016	LH	0.055
EGY	2017	LH	0.089
EGY	2018	LH	0.066
EGY	2019	LH	0.056
EGY	2020	LH	0.077
EGY	2021	HH	0.09
EGY	2022	LH	0.078
EGY	2023	HH	0.082
EST	2004	HH	0.362
EST	2005	HH	0.388
EST	2006	HH	0.34
EST	2007	HH	0.429
EST	2008	HH	0.416
EST	2009	HH	0.418
EST	2010	LL	0.47
EST	2011	LL	0.44
EST	2012	LL	0.498
EST	2013	LL	0.43
EST	2014	LL	0.463
EST	2015	LL	0.462
EST	2016	LL	0.447
EST	2017	HH	0.446
EST	2018	HH	0.433
EST	2019	HH	0.394
EST	2020	HH	0.415
EST	2021	HH	0.408
EST	2022	HH	0.404
EST	2023	HH	0.467
GEO	2004	HL	0.472
GEO	2005	HL	0.499
GEO	2006	HL	0.486
GEO	2007	HL	0.49
GEO	2008	LL	0.362
GEO	2009	LL	0.337
GEO	2010	HL	0.432
GEO	2011	LL	0.429
GEO	2012	LL	0.472
GEO	2013	HL	0.499
GEO	2014	LH	0.466
GEO	2015	LL	0.448
GEO	2016	HL	0.431
GEO	2017	HL	0.324
GEO	2018	HL	0.354
GEO	2019	LL	0.356
GEO	2020	HL	0.29
GEO	2021	LL	0.214
GEO	2022	HL	0.253
GEO	2023	LL	0.248
GRC	2004	LL	0.182
GRC	2005	LL	0.308
GRC	2006	LL	0.324
GRC	2007	LL	0.2
GRC	2008	LL	0.194
GRC	2009	LL	0.241
GRC	2010	LL	0.285
GRC	2011	LL	0.341
GRC	2012	LL	0.268
GRC	2013	LL	0.313
GRC	2014	LL	0.263
GRC	2015	LL	0.168
GRC	2016	LL	0.193
GRC	2017	LL	0.208
GRC	2018	LL	0.192
GRC	2019	LL	0.174
GRC	2020	LL	0.221
GRC	2021	LL	0.241
GRC	2022	LL	0.188
GRC	2023	LL	0.364
HRV	2004	LL	0.048
HRV	2005	LL	0.039
HRV	2006	LL	0.018
HRV	2007	LL	0.048
HRV	2008	LL	0.03
HRV	2009	LL	0.018
HRV	2010	LL	0.041
HRV	2011	LL	0.043
HRV	2012	LL	0.048
HRV	2013	LL	0.034
HRV	2014	LL	0.056
HRV	2015	LL	0.1
HRV	2016	LL	0.105
HRV	2017	LL	0.142
HRV	2018	LL	0.139
HRV	2019	LL	0.164
HRV	2020	LL	0.165
HRV	2021	LL	0.119
HRV	2022	LL	0.066
HRV	2023	LL	0.021
HUN	2004	LL	0.274
HUN	2005	LL	0.268
HUN	2006	LL	0.326
HUN	2007	LL	0.25
HUN	2008	LL	0.319
HUN	2009	LL	0.292
HUN	2010	LL	0.302
HUN	2011	LL	0.378
HUN	2012	LL	0.331
HUN	2013	LL	0.316
HUN	2014	LL	0.282
HUN	2015	LL	0.383
HUN	2016	LL	0.401
HUN	2017	LL	0.436
HUN	2018	LL	0.373
HUN	2019	LL	0.269
HUN	2020	LL	0.409
HUN	2021	LL	0.453
HUN	2022	LL	0.458
HUN	2023	LL	0.419
IDN	2004	LL	0.059
IDN	2005	LL	0.077
IDN	2006	LL	0.063
IDN	2007	LL	0.16
IDN	2008	LL	0.215
IDN	2009	LL	0.121
IDN	2010	LL	0.072
IDN	2011	LL	0.144
IDN	2012	LL	0.14
IDN	2013	LL	0.139
IDN	2014	LL	0.163
IDN	2015	LL	0.16
IDN	2016	LL	0.183
IDN	2017	LL	0.168
IDN	2018	LL	0.143
IDN	2019	LL	0.154
IDN	2020	LL	0.137
IDN	2021	LL	0.13
IDN	2022	LL	0.095
IDN	2023	LL	0.132
IND	2004	HL	0.173
IND	2005	HL	0.135
IND	2006	HL	0.128
IND	2007	HL	0.154
IND	2008	HL	0.14
IND	2009	HL	0.071
IND	2010	HL	0.069
IND	2011	HL	0.058
IND	2012	HL	0.071
IND	2013	HL	0.058
IND	2014	HL	0.06
IND	2015	HL	0.079
IND	2016	HL	0.072
IND	2017	HL	0.072
IND	2018	HL	0.065
IND	2019	HL	0.056
IND	2020	HL	0.063
IND	2021	HL	0.061
IND	2022	HL	0.06
IND	2023	HL	0.067
IRN	2004	LH	0.131
IRN	2005	LH	0.199
IRN	2006	LH	0.14
IRN	2007	LH	0.136
IRN	2008	LH	0.196
IRN	2009	LH	0.144
IRN	2010	LH	0.149
IRN	2011	LH	0.11
IRN	2012	LH	0.158
IRN	2013	LH	0.252
IRN	2014	LH	0.162
IRN	2015	LH	0.196
IRN	2016	LH	0.258
IRN	2017	LH	0.246
IRN	2018	LH	0.246
IRN	2019	LH	0.234
IRN	2020	LH	0.211
IRN	2021	LH	0.232
IRN	2022	LH	0.205
IRN	2023	LH	0.226
IRQ	2004	LL	0.048
IRQ	2005	LL	0.057
IRQ	2006	LL	0.072
IRQ	2007	LL	0.075
IRQ	2008	LL	0.123
IRQ	2009	LL	0.033
IRQ	2010	LL	0.043
IRQ	2011	LL	0.04
IRQ	2012	LL	0.053
IRQ	2013	LL	0.044
IRQ	2014	LL	0.065
IRQ	2015	LL	0.054
IRQ	2016	LL	0.032
IRQ	2017	LL	0.037
IRQ	2018	LL	0.024
IRQ	2019	LL	0.017
IRQ	2020	LL	0.023
IRQ	2021	LL	0.042
IRQ	2022	LL	0.04
IRQ	2023	LL	0.042
ISR	2004	LL	0.187
ISR	2005	LL	0.182
ISR	2006	LL	0.24
ISR	2007	LL	0.133
ISR	2008	LL	0.168
ISR	2009	LL	0.131
ISR	2010	LL	0.129
ISR	2011	LL	0.171
ISR	2012	LL	0.169
ISR	2013	LL	0.159
ISR	2014	LL	0.215
ISR	2015	LL	0.16
ISR	2016	LL	0.173
ISR	2017	LL	0.195
ISR	2018	LL	0.227
ISR	2019	LL	0.251
ISR	2020	LL	0.223
ISR	2021	LL	0.242
ISR	2022	LL	0.24
ISR	2023	LL	0.192
JOR	2004	HH	0.216
JOR	2005	HH	0.159
JOR	2006	HH	0.165
JOR	2007	HH	0.199
JOR	2008	HH	0.148
JOR	2009	HH	0.169
JOR	2010	HH	0.146
JOR	2011	LH	0.146
JOR	2012	HH	0.134
JOR	2013	HH	0.179
JOR	2014	HH	0.135
JOR	2015	HH	0.156
JOR	2016	HH	0.165
JOR	2017	HH	0.154
JOR	2018	HH	0.137
JOR	2019	HH	0.131
JOR	2020	HH	0.136
JOR	2021	HH	0.124
JOR	2022	HH	0.113
JOR	2023	HH	0.069
KAZ	2004	HH	0.079
KAZ	2005	LH	0.059
KAZ	2006	HH	0.06
KAZ	2007	LH	0.056
KAZ	2008	HH	0.076
KAZ	2009	LH	0.077
KAZ	2010	LH	0.052
KAZ	2011	LH	0.067
KAZ	2012	LH	0.063
KAZ	2013	LH	0.095
KAZ	2014	LH	0.082
KAZ	2015	HH	0.102
KAZ	2016	LH	0.093
KAZ	2017	LH	0.104
KAZ	2018	HH	0.101
KAZ	2019	HH	0.113
KAZ	2020	LH	0.107
KAZ	2021	HH	0.099
KAZ	2022	HH	0.09
KAZ	2023	HH	0.113
KGZ	2004	HL	0.488
KGZ	2005	LH	0.465
KGZ	2006	HL	0.456
KGZ	2007	LH	0.45
KGZ	2008	LH	0.432
KGZ	2009	HL	0.451
KGZ	2010	HL	0.476
KGZ	2011	HL	0.5
KGZ	2012	HL	0.466
KGZ	2013	HL	0.386
KGZ	2014	HL	0.41
KGZ	2015	HL	0.392
KGZ	2016	HL	0.366
KGZ	2017	HL	0.323
KGZ	2018	HL	0.228
KGZ	2019	HL	0.227
KGZ	2020	HL	0.225
KGZ	2021	HL	0.275
KGZ	2022	HL	0.331
KGZ	2023	HL	0.281
KHM	2004	HL	0.406
KHM	2005	HL	0.395
KHM	2006	HL	0.331
KHM	2007	HL	0.385
KHM	2008	HL	0.283
KHM	2009	HL	0.386
KHM	2010	HL	0.375
KHM	2011	HL	0.458
KHM	2012	HL	0.494
KHM	2013	LH	0.469
KHM	2014	HL	0.479
KHM	2015	HL	0.473
KHM	2016	HL	0.481
KHM	2017	HL	0.48
KHM	2018	HL	0.45
KHM	2019	HL	0.445
KHM	2020	HL	0.483
KHM	2021	HL	0.436
KHM	2022	HL	0.375
KHM	2023	HL	0.428
KWT	2004	LL	0.048
KWT	2005	HL	0.052
KWT	2006	HL	0.057
KWT	2007	HL	0.043
KWT	2008	HL	0.077
KWT	2009	HL	0.047
KWT	2010	HL	0.061
KWT	2011	HL	0.034
KWT	2012	HL	0.029
KWT	2013	HL	0.032
KWT	2014	HL	0.09
KWT	2015	HL	0.069
KWT	2016	HL	0.087
KWT	2017	HL	0.083
KWT	2018	HL	0.061
KWT	2019	HL	0.043
KWT	2020	HL	0.057
KWT	2021	HL	0.066
KWT	2022	HL	0.046
KWT	2023	HL	0.023
LAO	2004	HL	0.037
LAO	2005	HL	0.04
LAO	2006	HL	0.029
LAO	2007	HL	0.018
LAO	2008	HL	0.044
LAO	2009	HL	0.028
LAO	2010	HL	0.042
LAO	2011	HL	0.026
LAO	2012	HL	0.017
LAO	2013	HL	0.033
LAO	2014	HL	0.038
LAO	2015	HL	0.019
LAO	2016	HL	0.034
LAO	2017	HL	0.041
LAO	2018	HL	0.057
LAO	2019	HL	0.037
LAO	2020	HL	0.047
LAO	2021	HL	0.036
LAO	2022	HL	0.027
LAO	2023	HL	0.013
LBN	2004	HL	0.452
LBN	2005	HL	0.457
LBN	2006	LH	0.482
LBN	2007	LH	0.45
LBN	2008	HL	0.472
LBN	2009	HL	0.45
LBN	2010	HL	0.5
LBN	2011	HL	0.489
LBN	2012	LH	0.462
LBN	2013	LH	0.476
LBN	2014	LH	0.398
LBN	2015	LH	0.466
LBN	2016	HL	0.487
LBN	2017	HL	0.412
LBN	2018	HL	0.461
LBN	2019	LH	0.463
LBN	2020	HL	0.447
LBN	2021	HL	0.371
LBN	2022	HL	0.407
LBN	2023	LH	0.495
LKA	2004	HL	0.072
LKA	2005	HL	0.093
LKA	2006	HL	0.089
LKA	2007	HL	0.092
LKA	2008	HL	0.184
LKA	2009	HL	0.231
LKA	2010	HL	0.066
LKA	2011	HL	0.076
LKA	2012	HL	0.086
LKA	2013	HL	0.064
LKA	2014	HL	0.058
LKA	2015	HL	0.112
LKA	2016	HL	0.158
LKA	2017	HL	0.133
LKA	2018	HL	0.122
LKA	2019	HL	0.098
LKA	2020	HL	0.104
LKA	2021	HL	0.164
LKA	2022	HL	0.137
LKA	2023	HL	0.086
LTU	2004	HH	0.108
LTU	2005	HH	0.067
LTU	2006	HH	0.065
LTU	2007	HH	0.071
LTU	2008	HH	0.084
LTU	2009	HH	0.097
LTU	2010	HH	0.087
LTU	2011	HH	0.111
LTU	2012	HH	0.082
LTU	2013	HH	0.129
LTU	2014	HH	0.129
LTU	2015	HH	0.126
LTU	2016	HH	0.119
LTU	2017	HH	0.148
LTU	2018	HH	0.14
LTU	2019	HH	0.154
LTU	2020	HH	0.167
LTU	2021	HH	0.144
LTU	2022	HH	0.134
LTU	2023	HH	0.085
LVA	2004	HH	0.4
LVA	2005	HH	0.39
LVA	2006	HH	0.381
LVA	2007	HH	0.415
LVA	2008	HH	0.353
LVA	2009	HH	0.321
LVA	2010	HH	0.29
LVA	2011	HH	0.22
LVA	2012	HH	0.15
LVA	2013	HH	0.191
LVA	2014	HH	0.194
LVA	2015	HH	0.152
LVA	2016	HH	0.128
LVA	2017	HH	0.149
LVA	2018	HH	0.199
LVA	2019	HH	0.194
LVA	2020	HH	0.178
LVA	2021	HH	0.186
LVA	2022	HH	0.173
LVA	2023	HH	0.201
MDA	2004	HL	0.053
MDA	2005	HL	0.052
MDA	2006	HL	0.052
MDA	2007	HL	0.066
MDA	2008	HL	0.081
MDA	2009	HL	0.035
MDA	2010	HL	0.064
MDA	2011	HL	0.048
MDA	2012	HL	0.067
MDA	2013	HL	0.035
MDA	2014	HL	0.039
MDA	2015	HL	0.034
MDA	2016	HL	0.022
MDA	2017	HL	0.028
MDA	2018	HL	0.021
MDA	2019	HL	0.007
MDA	2020	HL	0.005
MDA	2021	HL	0.013
MDA	2022	HL	0.016
MDA	2023	HL	0.014
MDV	2004	HH	0.051
MDV	2005	LH	0.05
MDV	2006	LH	0.042
MDV	2007	LH	0.056
MDV	2008	LH	0.051
MDV	2009	LH	0.041
MDV	2010	LH	0.035
MDV	2011	LH	0.021
MDV	2012	LH	0.023
MDV	2013	LH	0.041
MDV	2014	LH	0.035
MDV	2015	LH	0.033
MDV	2016	LH	0.035
MDV	2017	LH	0.033
MDV	2018	LH	0.034
MDV	2019	LH	0.047
MDV	2020	LH	0.043
MDV	2021	LH	0.067
MDV	2022	LH	0.034
MDV	2023	LH	0.082
MMR	2004	LH	0.488
MMR	2005	HL	0.428
MMR	2006	HL	0.329
MMR	2007	HL	0.452
MMR	2008	HL	0.269
MMR	2009	HL	0.33
MMR	2010	HL	0.384
MMR	2011	HL	0.399
MMR	2012	HL	0.391
MMR	2013	HL	0.413
MMR	2014	LH	0.487
MMR	2015	LH	0.467
MMR	2016	LH	0.446
MMR	2017	LH	0.439
MMR	2018	LH	0.476
MMR	2019	LH	0.454
MMR	2020	LH	0.493
MMR	2021	LH	0.457
MMR	2022	HL	0.468
MMR	2023	HL	0.298
MNE	2004	LH	0.29
MNE	2005	LH	0.304
MNE	2006	LH	0.253
MNE	2007	LH	0.356
MNE	2008	LH	0.29
MNE	2009	LH	0.291
MNE	2010	LH	0.21
MNE	2011	LH	0.321
MNE	2012	LH	0.268
MNE	2013	LH	0.299
MNE	2014	LH	0.286
MNE	2015	LH	0.244
MNE	2016	LH	0.214
MNE	2017	LH	0.245
MNE	2018	LH	0.226
MNE	2019	LH	0.234
MNE	2020	LH	0.202
MNE	2021	LH	0.191
MNE	2022	LH	0.178
MNE	2023	LH	0.17
MNG	2004	LH	0.282
MNG	2005	LH	0.339
MNG	2006	LH	0.369
MNG	2007	LH	0.456
MNG	2008	LH	0.436
MNG	2009	LH	0.495
MNG	2010	LH	0.329
MNG	2011	LH	0.294
MNG	2012	LH	0.238
MNG	2013	LH	0.264
MNG	2014	LH	0.173
MNG	2015	LH	0.241
MNG	2016	LH	0.268
MNG	2017	LH	0.205
MNG	2018	LH	0.167
MNG	2019	LH	0.126
MNG	2020	LH	0.187
MNG	2021	LH	0.195
MNG	2022	LH	0.154
MNG	2023	LH	0.159
MYS	2004	LL	0.253
MYS	2005	LL	0.28
MYS	2006	LL	0.299
MYS	2007	LL	0.327
MYS	2008	LL	0.251
MYS	2009	LL	0.273
MYS	2010	LL	0.325
MYS	2011	LL	0.35
MYS	2012	LL	0.331
MYS	2013	LL	0.285
MYS	2014	LL	0.348
MYS	2015	LL	0.318
MYS	2016	LL	0.305
MYS	2017	LL	0.214
MYS	2018	LL	0.227
MYS	2019	LL	0.301
MYS	2020	LL	0.21
MYS	2021	LL	0.165
MYS	2022	LL	0.17
MYS	2023	LL	0.225
NPL	2004	LH	0.384
NPL	2005	LH	0.442
NPL	2006	LH	0.398
NPL	2007	LH	0.467
NPL	2008	LH	0.401
NPL	2009	LH	0.354
NPL	2010	LH	0.264
NPL	2011	LH	0.259
NPL	2012	LH	0.214
NPL	2013	LH	0.218
NPL	2014	LH	0.293
NPL	2015	LH	0.25
NPL	2016	LH	0.234
NPL	2017	LH	0.192
NPL	2018	LH	0.198
NPL	2019	LH	0.273
NPL	2020	LH	0.257
NPL	2021	LH	0.213
NPL	2022	LH	0.23
NPL	2023	LH	0.243
OMN	2004	LL	0.351
OMN	2005	LL	0.36
OMN	2006	LL	0.293
OMN	2007	LL	0.492
OMN	2008	LL	0.423
OMN	2009	LL	0.436
OMN	2010	LL	0.307
OMN	2011	LL	0.315
OMN	2012	LL	0.273
OMN	2013	LL	0.296
OMN	2014	LL	0.258
OMN	2015	LL	0.312
OMN	2016	LL	0.365
OMN	2017	LL	0.344
OMN	2018	LL	0.306
OMN	2019	LL	0.2
OMN	2020	LL	0.273
OMN	2021	LL	0.311
OMN	2022	LL	0.269
OMN	2023	LL	0.225
PAK	2004	HL	0.127
PAK	2005	HL	0.122
PAK	2006	HL	0.133
PAK	2007	HL	0.161
PAK	2008	HL	0.254
PAK	2009	HL	0.137
PAK	2010	HL	0.069
PAK	2011	HL	0.078
PAK	2012	HL	0.102
PAK	2013	HL	0.074
PAK	2014	HL	0.082
PAK	2015	HL	0.09
PAK	2016	HL	0.084
PAK	2017	HL	0.068
PAK	2018	HL	0.034
PAK	2019	HL	0.042
PAK	2020	HL	0.039
PAK	2021	HL	0.051
PAK	2022	HL	0.06
PAK	2023	HL	0.064
PHL	2004	HL	0.156
PHL	2005	HL	0.287
PHL	2006	HL	0.275
PHL	2007	HL	0.297
PHL	2008	HL	0.369
PHL	2009	HL	0.363
PHL	2010	LL	0.172
PHL	2011	LL	0.12
PHL	2012	LL	0.146
PHL	2013	LL	0.195
PHL	2014	HL	0.243
PHL	2015	HL	0.232
PHL	2016	HL	0.297
PHL	2017	HL	0.265
PHL	2018	HL	0.221
PHL	2019	HL	0.132
PHL	2020	HL	0.219
PHL	2021	HL	0.227
PHL	2022	HL	0.23
PHL	2023	HL	0.19
POL	2004	HH	0.161
POL	2005	HH	0.086
POL	2006	HH	0.139
POL	2007	HH	0.126
POL	2008	HH	0.084
POL	2009	HH	0.119
POL	2010	HH	0.135
POL	2011	HH	0.169
POL	2012	HH	0.077
POL	2013	HH	0.042
POL	2014	HH	0.104
POL	2015	HH	0.075
POL	2016	HH	0.101
POL	2017	HH	0.124
POL	2018	HH	0.092
POL	2019	HH	0.089
POL	2020	HH	0.151
POL	2021	HH	0.13
POL	2022	HH	0.137
POL	2023	HH	0.097
QAT	2004	LH	0.202
QAT	2005	LH	0.17
QAT	2006	HH	0.145
QAT	2007	HH	0.123
QAT	2008	HH	0.133
QAT	2009	HH	0.163
QAT	2010	HH	0.154
QAT	2011	HH	0.128
QAT	2012	HH	0.148
QAT	2013	HH	0.199
QAT	2014	HH	0.242
QAT	2015	HH	0.202
QAT	2016	HH	0.202
QAT	2017	LH	0.203
QAT	2018	LH	0.192
QAT	2019	LH	0.194
QAT	2020	LH	0.252
QAT	2021	LH	0.257
QAT	2022	HH	0.272
QAT	2023	LH	0.216
ROU	2004	HH	0.271
ROU	2005	HH	0.269
ROU	2006	HH	0.272
ROU	2007	HH	0.334
ROU	2008	HH	0.336
ROU	2009	HH	0.376
ROU	2010	HH	0.288
ROU	2011	HH	0.387
ROU	2012	HH	0.348
ROU	2013	HH	0.416
ROU	2014	HH	0.416
ROU	2015	HH	0.338
ROU	2016	HH	0.282
ROU	2017	HH	0.3
ROU	2018	HH	0.26
ROU	2019	HH	0.307
ROU	2020	HH	0.288
ROU	2021	HH	0.263
ROU	2022	HH	0.266
ROU	2023	HH	0.24
RUS	2004	LL	0.171
RUS	2005	LL	0.12
RUS	2006	LL	0.111
RUS	2007	LL	0.067
RUS	2008	LL	0.078
RUS	2009	LL	0.157
RUS	2010	LL	0.058
RUS	2011	LL	0.092
RUS	2012	LL	0.175
RUS	2013	LL	0.255
RUS	2014	LL	0.237
RUS	2015	LL	0.157
RUS	2016	LL	0.228
RUS	2017	LL	0.199
RUS	2018	LL	0.218
RUS	2019	LL	0.222
RUS	2020	LL	0.304
RUS	2021	LL	0.225
RUS	2022	LL	0.231
RUS	2023	HL	0.197
SAU	2004	HL	0.084
SAU	2005	HL	0.055
SAU	2006	HL	0.097
SAU	2007	HL	0.113
SAU	2008	HL	0.149
SAU	2009	HL	0.038
SAU	2010	HL	0.033
SAU	2011	HL	0.057
SAU	2012	HL	0.075
SAU	2013	HL	0.054
SAU	2014	HL	0.049
SAU	2015	HL	0.036
SAU	2016	HL	0.02
SAU	2017	HL	0.013
SAU	2018	HL	0.01
SAU	2019	HL	0.012
SAU	2020	HL	0.013
SAU	2021	HL	0.02
SAU	2022	HL	0.02
SAU	2023	HL	0.019
SGP	2004	HH	0.24
SGP	2005	HH	0.309
SGP	2006	HH	0.214
SGP	2007	HH	0.241
SGP	2008	HH	0.399
SGP	2009	HH	0.313
SGP	2010	HH	0.218
SGP	2011	HH	0.181
SGP	2012	HH	0.224
SGP	2013	HH	0.293
SGP	2014	HH	0.2
SGP	2015	HH	0.211
SGP	2016	HH	0.208
SGP	2017	HH	0.17
SGP	2018	HH	0.255
SGP	2019	HH	0.241
SGP	2020	HH	0.206
SGP	2021	HH	0.196
SGP	2022	HH	0.181
SGP	2023	HH	0.235
SRB	2004	LH	0.344
SRB	2005	LH	0.352
SRB	2006	LH	0.402
SRB	2007	LH	0.43
SRB	2008	LH	0.394
SRB	2009	LH	0.398
SRB	2010	LH	0.351
SRB	2011	LH	0.338
SRB	2012	LH	0.35
SRB	2013	LH	0.305
SRB	2014	LH	0.452
SRB	2015	LH	0.35
SRB	2016	LH	0.332
SRB	2017	LH	0.272
SRB	2018	LH	0.305
SRB	2019	HH	0.418
SRB	2020	HH	0.359
SRB	2021	HH	0.323
SRB	2022	HH	0.371
SRB	2023	HH	0.384
SVK	2004	HH	0.151
SVK	2005	HH	0.105
SVK	2006	HH	0.107
SVK	2007	HH	0.105
SVK	2008	HH	0.097
SVK	2009	HH	0.064
SVK	2010	HH	0.083
SVK	2011	HH	0.066
SVK	2012	HH	0.067
SVK	2013	HH	0.086
SVK	2014	HH	0.123
SVK	2015	HH	0.122
SVK	2016	HH	0.09
SVK	2017	HH	0.057
SVK	2018	HH	0.073
SVK	2019	HH	0.082
SVK	2020	HH	0.09
SVK	2021	HH	0.07
SVK	2022	HH	0.102
SVK	2023	HH	0.067
SVN	2004	HH	0.172
SVN	2005	HH	0.142
SVN	2006	HH	0.139
SVN	2007	HH	0.163
SVN	2008	HH	0.104
SVN	2009	HH	0.091
SVN	2010	HH	0.176
SVN	2011	HH	0.153
SVN	2012	HH	0.219
SVN	2013	HH	0.129
SVN	2014	HH	0.167
SVN	2015	HH	0.194
SVN	2016	HH	0.159
SVN	2017	HH	0.199
SVN	2018	HH	0.191
SVN	2019	HH	0.18
SVN	2020	HH	0.208
SVN	2021	HH	0.193
SVN	2022	HH	0.193
SVN	2023	HH	0.173
SYR	2004	LL	0.04
SYR	2005	LL	0.031
SYR	2006	LL	0.024
SYR	2007	LL	0.06
SYR	2008	LL	0.031
SYR	2009	LL	0.046
SYR	2010	LL	0.075
SYR	2011	LL	0.068
SYR	2012	LL	0.045
SYR	2013	LL	0.037
SYR	2014	LL	0.039
SYR	2015	LL	0.046
SYR	2016	LL	0.052
SYR	2017	LL	0.027
SYR	2018	LL	0.034
SYR	2019	LL	0.028
SYR	2020	LL	0.033
SYR	2021	LL	0.017
SYR	2022	LL	0.032
SYR	2023	LL	0.009
THA	2004	HH	0.314
THA	2005	HH	0.29
THA	2006	HH	0.258
THA	2007	HH	0.314
THA	2008	HH	0.247
THA	2009	HH	0.203
THA	2010	HH	0.211
THA	2011	HH	0.147
THA	2012	HH	0.079
THA	2013	HH	0.115
THA	2014	HH	0.119
THA	2015	HH	0.09
THA	2016	HH	0.073
THA	2017	HH	0.088
THA	2018	HH	0.113
THA	2019	HH	0.113
THA	2020	HH	0.097
THA	2021	HH	0.081
THA	2022	HH	0.082
THA	2023	HH	0.076
TJK	2004	HL	0.043
TJK	2005	HL	0.029
TJK	2006	HL	0.027
TJK	2007	HL	0.025
TJK	2008	HL	0.071
TJK	2009	HL	0.072
TJK	2010	HL	0.018
TJK	2011	HL	0.022
TJK	2012	HL	0.033
TJK	2013	HL	0.066
TJK	2014	HL	0.047
TJK	2015	HL	0.018
TJK	2016	HL	0.052
TJK	2017	HL	0.025
TJK	2018	HL	0.032
TJK	2019	HL	0.008
TJK	2020	HL	0.027
TJK	2021	HL	0.029
TJK	2022	HL	0.043
TJK	2023	HL	0.067
TKM	2004	HL	0.006
TKM	2005	HL	0.003
TKM	2006	HL	0.003
TKM	2007	HL	0.002
TKM	2008	HL	0.008
TKM	2009	HL	0.01
TKM	2010	HL	0.003
TKM	2011	HL	0.007
TKM	2012	HL	0.002
TKM	2013	HL	0.009
TKM	2014	HL	0.004
TKM	2015	HL	0.001
TKM	2016	HL	0.007
TKM	2017	HL	0.002
TKM	2018	HL	0.003
TKM	2019	HL	0.002
TKM	2020	HL	0.003
TKM	2021	HL	0.005
TKM	2022	HL	0.004
TKM	2023	HL	0.007
TLS	2004	LH	0.261
TLS	2005	LH	0.353
TLS	2006	LH	0.27
TLS	2007	LH	0.294
TLS	2008	LH	0.467
TLS	2009	LH	0.346
TLS	2010	LH	0.27
TLS	2011	LH	0.238
TLS	2012	LH	0.386
TLS	2013	LH	0.478
TLS	2014	LH	0.352
TLS	2015	LH	0.361
TLS	2016	LH	0.372
TLS	2017	LH	0.322
TLS	2018	LH	0.385
TLS	2019	LH	0.359
TLS	2020	LH	0.313
TLS	2021	LH	0.339
TLS	2022	LH	0.291
TLS	2023	LH	0.349
TUR	2004	HH	0.155
TUR	2005	HH	0.156
TUR	2006	HH	0.166
TUR	2007	HH	0.244
TUR	2008	HH	0.248
TUR	2009	HH	0.194
TUR	2010	HH	0.219
TUR	2011	HH	0.301
TUR	2012	HH	0.302
TUR	2013	HH	0.279
TUR	2014	HH	0.273
TUR	2015	HH	0.264
TUR	2016	HH	0.227
TUR	2017	HH	0.208
TUR	2018	HH	0.205
TUR	2019	HH	0.219
TUR	2020	HH	0.201
TUR	2021	HH	0.182
TUR	2022	HH	0.214
TUR	2023	HH	0.194
UKR	2004	LH	0.362
UKR	2005	HH	0.342
UKR	2006	HH	0.4
UKR	2007	HH	0.411
UKR	2008	HL	0.445
UKR	2009	HL	0.469
UKR	2010	HH	0.384
UKR	2011	LH	0.452
UKR	2012	LH	0.4
UKR	2013	LH	0.398
UKR	2014	LH	0.337
UKR	2015	LH	0.311
UKR	2016	LH	0.283
UKR	2017	LH	0.266
UKR	2018	LH	0.271
UKR	2019	LH	0.332
UKR	2020	LH	0.315
UKR	2021	LH	0.4
UKR	2022	LH	0.391
UKR	2023	LH	0.278
UZB	2004	HL	0.04
UZB	2005	HL	0.027
UZB	2006	HL	0.022
UZB	2007	HL	0.017
UZB	2008	HL	0.037
UZB	2009	HL	0.03
UZB	2010	HL	0.006
UZB	2011	HL	0.009
UZB	2012	HL	0.004
UZB	2013	HL	0.028
UZB	2014	HL	0.015
UZB	2015	HL	0.005
UZB	2016	HL	0.014
UZB	2017	HL	0.012
UZB	2018	HL	0.009
UZB	2019	HL	0.008
UZB	2020	HL	0.022
UZB	2021	HL	0.01
UZB	2022	HL	0.015
UZB	2023	HL	0.019
VNM	2004	LH	0.068
VNM	2005	LH	0.054
VNM	2006	LH	0.043
VNM	2007	LH	0.064
VNM	2008	LH	0.041
VNM	2009	LH	0.034
VNM	2010	LH	0.032
VNM	2011	LH	0.017
VNM	2012	LH	0.007
VNM	2013	LH	0.019
VNM	2014	LH	0.021
VNM	2015	LH	0.017
VNM	2016	HH	0.013
VNM	2017	LH	0.013
VNM	2018	LH	0.011
VNM	2019	LH	0.012
VNM	2020	LH	0.014
VNM	2021	LH	0.017
VNM	2022	LH	0.015
VNM	2023	LH	0.016
YEM	2004	LL	0.268
YEM	2005	LL	0.365
YEM	2006	LL	0.338
YEM	2007	LL	0.394
YEM	2008	LL	0.384
YEM	2009	LL	0.339
YEM	2010	LL	0.344
YEM	2011	LL	0.339
YEM	2012	LL	0.335
YEM	2013	LL	0.268
YEM	2014	LL	0.228
YEM	2015	LL	0.264
YEM	2016	LL	0.216
YEM	2017	LL	0.185
YEM	2018	LL	0.178
YEM	2019	LL	0.157
YEM	2020	LL	0.171
YEM	2021	LL	0.195
YEM	2022	LL	0.235
YEM	2023	LL	0.343
