# Supplementary material for: Copper resource trade resilience under the belt and road initiative: Who leads, who lags?
Source: iScience. 2026 Jun 24;29(7):116493. doi: 10.1016/j.isci.2026.116493 (PMC13320558; doi:10.1016/j.isci.2026.116493)
Supplement: Table S6. The Result of BRI Effects on Copper Resource Trade Resilience [file mmc6.xlsx]

## Sheet:  Table S6
Table. S6. The Result of BRI Effects on Copper Resource Trade Resilience
	-1	-2	-3	-4	-5	-6	-7
VARIABLES	Baseline FE DID	Event Study (Leads & Lags)	Event Study + Parallel Trend	Early BRI Countries	Late BRI Countries	Placebo: Fake Treatment Year	Baseline FE DID with Bootstrap SE (no cluster)
D_minus5		-0.00493	-0.00493
		-0.00467	-0.00467
D_minus4		-0.00512	-0.00512
		-0.00409	-0.00409
D_minus3		-0.00685**	-0.00685**
		-0.00325	-0.00325
D_minus2		-0.00483*	-0.00483*
		-0.00274	-0.00274
D0		-0.00222	-0.00222
		-0.00208	-0.00208
D1		0.00423	0.00423
		-0.00306	-0.00306
D2		0.00783*	0.00783*
		-0.00444	-0.00444
D3		0.0112*	0.0112*
		-0.00621	-0.00621
D4		0.0144*	0.0144*
		-0.00764	-0.00764
D5		0.0202*	0.0202*
		-0.0107	-0.0107
L.log_gdp_pc_z	0.0323***	0.0288**	0.0288**	0.0479**	0.0063	0.0309***	0.0310***
	-0.0115	-0.0114	-0.0114	-0.0183	-0.014	-0.0114	-0.0114
L.res_dep_z	-0.000812	-0.000868	-0.000868	0.00504*	-0.000922	-0.000866	-0.000874
	-0.00271	-0.00252	-0.00252	-0.00267	-0.00289	-0.00262	-0.00301
L.trade_freedom_z	0.00244	0.00313	0.00313	0.00749**	-0.0022	0.0028	0.00272
	-0.00262	-0.00251	-0.00251	-0.00315	-0.00377	-0.00258	-0.00261
L.exrate_vol_z	-0.00308**	-0.00318**	-0.00318**	-0.00294**	-0.00401**	-0.00316**	-0.00314**
	-0.00143	-0.0015	-0.0015	-0.00143	-0.00154	-0.00148	-0.00155
L.gov_part_z	0.00956**	0.00977**	0.00977**	0.0115***	-0.0106	0.00977**	0.00978*
	-0.00428	-0.00427	-0.00427	-0.00389	-0.0111	-0.00427	-0.00533
2005.Year	-0.00211	-0.00185	-0.00185	-0.00399	0.000295	-0.00202	-0.00201
	-0.00226	-0.00228	-0.00228	-0.00274	-0.00525	-0.00227	-0.00221
2006.Year	-0.00143	-0.000982	-0.000982	-0.00511	0.0012	-0.00127	-0.00126
	-0.00318	-0.00321	-0.00321	-0.00366	-0.00811	-0.00319	-0.00305
2007.Year	-0.00939**	-0.00870*	-0.00870*	-0.0194***	-0.00318	-0.00913**	-0.00912**
	-0.00456	-0.00453	-0.00453	-0.00608	-0.0097	-0.00453	-0.00439
2008.Year	-0.0169***	-0.0161**	-0.0161**	-0.0303***	-0.00649	-0.0166***	-0.0166***
	-0.00609	-0.00607	-0.00607	-0.00842	-0.011	-0.00605	-0.00584
2009.Year	-0.0187***	-0.0176**	-0.0176**	-0.0319***	-0.00532	-0.0183***	-0.0183***
	-0.00684	-0.00685	-0.00685	-0.00993	-0.0102	-0.00682	-0.00659
2010.Year	-0.0201***	-0.0190***	-0.0190***	-0.0321***	-0.00281	-0.0198***	-0.0198***
	-0.00693	-0.00689	-0.00689	-0.00972	-0.0111	-0.00693	-0.00678
2011.Year	-0.0189**	-0.0178**	-0.0178**	-0.0315***	-0.00465	-0.0186**	-0.0185**
	-0.00775	-0.00776	-0.00776	-0.0108	-0.0131	-0.00773	-0.00758
2012.Year	-0.0187**	-0.0176**	-0.0176**	-0.0320***	-0.00552	-0.0187**	-0.0183**
	-0.00774	-0.00775	-0.00775	-0.0112	-0.0126	-0.00776	-0.00754
2013.Year	-0.0179**	-0.0161*	-0.0161*	-0.0320**	0.00062	-0.0173**	-0.0168**
	-0.00825	-0.00843	-0.00843	-0.012	-0.0137	-0.00818	-0.00801
2014.Year	-0.013	-0.0121	-0.0121	-0.0299**	0.0107	-0.0134	-0.0122
	-0.00878	-0.00915	-0.00915	-0.0129	-0.014	-0.00887	-0.00856
2015.Year	-0.0167*	-0.015	-0.015	-0.0314**	0.00115	-0.0169*	-0.0156*
	-0.00958	-0.0102	-0.0102	-0.0141	-0.0165	-0.00961	-0.00932
2016.Year	-0.0127	-0.0142	-0.0142	-0.0304**	0.00614	-0.0149	-0.0128
	-0.00911	-0.00997	-0.00997	-0.0144	-0.0118	-0.0095	-0.00898
2017.Year	-0.0127	-0.0142	-0.0142	-0.0309*	0.00748	-0.0156	-0.0131
	-0.0103	-0.0109	-0.0109	-0.0171	-0.013	-0.0106	-0.0103
2018.Year	-0.0125	-0.0161	-0.0161	-0.0318*	-0.00356	-0.0162	-0.014
	-0.0111	-0.0116	-0.0116	-0.0187	-0.0145	-0.0115	-0.0112
2019.Year	-0.0108	-0.0171	-0.0171	-0.0331	-0.00188	-0.0172	-0.0151
	-0.0116	-0.0125	-0.0125	-0.0207	-0.0155	-0.0124	-0.0123
2020.Year	-0.0103	-0.0196	-0.0196	-0.0336	-0.0149	-0.0181	-0.016
	-0.012	-0.0134	-0.0134	-0.022	-0.0209	-0.0131	-0.0131
2021.Year	-0.00511	-0.0166	-0.0166	-0.0286	-0.00878	-0.0133	-0.0111
	-0.0122	-0.0141	-0.0141	-0.0222	-0.0215	-0.0135	-0.0133
2022.Year	-0.0046	-0.0178	-0.0178	-0.0303	-0.00696	-0.0124	-0.0102
	-0.0126	-0.0151	-0.0151	-0.0229	-0.0236	-0.0139	-0.0138
2023.Year	0.00243	-0.0114	-0.0114	-0.0208	-0.00855	-0.00519	-0.00304
	-0.0147	-0.017	-0.017	-0.0259	-0.0269	-0.0158	-0.0158
bri_exposure	0.00631*			0.000235	0.00857		0.000649
	-0.00358			-0.00335	-0.00588		-0.00266
bri_lag1				0.00681***	0.000582	0.00466**	0.00559***
				-0.00235	-0.00749	-0.00227	-0.00209
bri_lag2				0.00355	0.0213	0.00773*	0.00749*
				-0.00491	-0.0125	-0.00424	-0.00428
fake_bri_exposure						0.00364
						-0.00287
Constant	0.282***	0.285***	0.285***	0.302***	0.250***	0.281***	0.281***
	-0.00783	-0.00893	-0.00893	-0.0145	-0.00894	-0.00783	-0.0129
Observations	1260	1260	1260	900	300	1260	1260
R-squared	0.326	0.338	0.338	0.41	0.16	0.333	0.332
Number of Country_num	63	63	63	45	15	63	63
N countries		63	63	45	15	63	63
N obs		1260	1260	900	300	1260	1260
Parallel trend p-value			0.211
Robust standard errors in parentheses
*** p<0.01, ** p<0.05, * p<0.1
