# Supplementary material for: Copper resource trade resilience under the belt and road initiative: Who leads, who lags?
Source: iScience. 2026 Jun 24;29(7):116493. doi: 10.1016/j.isci.2026.116493 (PMC13320558; doi:10.1016/j.isci.2026.116493)
Supplement: Table S7. RFE-MF Algorithm [file mmc7.xlsx]

## Sheet:  Table S7
Table. S7. RFE-MF Algorithm
import pandas as pd import numpy as np from sklearn.ensemble import RandomForestRegressor from sklearn.feature_selection import RFE from sklearn.preprocessing import LabelEncoder from sklearn.impute import KNNImputer from tqdm import tqdm file_path = r"E:\codedispose\CopperTradeAnalysis\original data.xlsx" df = pd.read_excel(file_path) drop_cols = ["Code", "Income_Group"] feature_cols = [col for …
